# Supplementary material for: True Schistosoma mansoni eggs-cretome revealed by laser microdissection of infected mouse liver and intestine
Source: Front Cell Infect Microbiol. 2026 May 15;16:1807773. doi: 10.3389/fcimb.2026.1807773 (PMC13219023; doi:10.3389/fcimb.2026.1807773)
Supplement: Supplementary Data Sheet 1 — Numbers of schistosomal proteins. Identified schistosomal proteins in liver and small intestine tissues from individual mouse replicates across acute and chronic infection phases, including only proteins detected in at least three biological replicates (acute: 1A–5A; chronic: 1C–5C). [file Table1.xlsx]

## Sheet: Acute liver
PG.ProteinAccessions	% of valid values A	1A	2A	3A	4A	5A
Smp_053300.1;Smp_053390.1;Smp_194870.1	100	21.898	22.1121	21.9684	21.7803	21.8299
Smp_082240.1;Smp_348800.1	100	20.3196	20.5247	20.4409	20.2576	20.4124
Smp_026560.1	100	18.9007	18.9664	19.2718	19.2605	18.5659
Smp_049550.1	100	19.325	18.7747	18.6232	18.7191	18.5967
Smp_302170.1;Smp_302180.1;Smp_303400.1;Smp_303410.1;Smp_303550.1	100	19.0211	18.6265	18.8083	18.5268	18.5623
Smp_002880.1	100	17.9451	17.8756	18.0553	18.1517	18.1997
Smp_030730.1	100	17.8559	17.976	17.8344	17.8388	17.6087
Smp_334080.1	100	16.9754	17.1163	17.0468	16.8925	17.0244
Smp_030370.1	100	17.3886	16.9867	16.656	17.0758	16.9213
Smp_302270.1	100	17.0389	17.2705	17.0068	16.8837	16.562
Smp_334520.1;Smp_334590.1	100	15.7429	16.5536	17.8903	17.0574	17.4575
Smp_003990.1	100	16.737	16.6399	16.5019	16.6789	16.5249
Smp_163050.1	100	16.4638	16.4769	16.2544	16.6347	16.7884
Smp_090120.1;Smp_103790.1	100	16.1062	15.9635	16.2245	16.0209	15.9309
Smp_027920.1	100	16.0831	16.0283	16.1742	15.8577	16.044
Smp_024110.1	100	16.3097	16.1787	15.6236	15.4544	16.0371
Smp_163570.1;Smp_163570.2	100	15.7331	15.5992	15.3493	15.4875	15.5352
Smp_008545.1	100	15.6428	15.2543	15.4362	15.5299	15.4187
Smp_159800.1	100	14.5153	15.0414	16.1427	14.4308	15.5846
Smp_200190.1	100	14.9337	14.8724	14.8861	14.7806	14.8284
Smp_008070.1	100	14.9302	15.2496	14.4385	14.8248	14.347
Smp_149900.1	100	14.6567	14.8094	14.6293	14.6456	14.8017
Smp_333930.1;Smp_334240.1	100	13.5388	13.9771	16.2371	13.453	15.6697
Smp_336990.1	100	13.7719	14.1252	15.3847	13.3418	14.2413
Smp_312140.1;Smp_332410.1	100	14.098	13.7336	14.6132	14.0352	13.8971
Smp_309480.1;Smp_314640.1	100	14.2981	14.2855	13.8051	14.2806	13.6986
Smp_063090.1	100	14.1745	14.365	13.4798	13.7203	14.1572
Smp_056970.1	100	14.2972	14.0757	13.8203	13.4566	13.7943
Smp_245390.1;Smp_334270.1	100	12.5201	13.4456	14.7607	13.6667	14.5378
Smp_133600.1	100	13.4965	13.7421	13.6814	14.0112	13.7718
Smp_035270.1	100	14.1625	13.9663	13.2269	13.5498	13.713
Smp_335490.1	100	14.6664	13.4599	13.5106	13.3291	13.3529
Smp_327480.1	100	13.7937	13.1353	13.8025	13.0263	13.578
Smp_005880.1	100	13.7228	13.6546	12.9589	12.6692	13.4533
Smp_348030.1	100	13.9937	12.9692	13.4815	13.1161	12.5106
Smp_306600.1	100	13.4145	13.3715	13.0816	12.8893	13.0109
Smp_332100.1	100	13.7912	12.3374	14.1432	12.5617	12.9215
Smp_096390.1	100	12.7596	13.4932	13.2103	13.2651	12.7112
Smp_196160.1	100	12.8883	13.2529	12.8384	12.8883	13.1005
Smp_021330.1	80	12.7163	NaN	12.9763	12.8967	13.1843
Smp_042160.1	100	13.2641	13.0269	12.7021	12.4455	12.8769
Smp_302290.1	100	12.8115	13.2019	12.9054	12.6225	12.3988
Smp_336250.1	100	13.0784	13.2373	12.4502	12.3446	12.7747
Smp_349880.1	100	12.4382	13.1893	12.49	12.6545	13.0773
Smp_333010.1	100	13.2479	13.0222	12.1662	12.2702	12.8307
Smp_040130.1	100	13.0228	12.8721	12.3992	12.4095	12.6656
Smp_129050.1	100	12.7621	12.5319	12.6224	12.6585	12.743
Smp_036270.1	100	12.7996	12.5486	12.7562	12.3431	12.3894
Smp_308370.1	100	12.8226	12.8504	12.1891	12.2526	12.583
Smp_312440.1;Smp_312460.1	100	12.8627	12.8581	10.7713	13.0925	12.9589
Smp_337000.1	100	12.0976	12.513	12.873	11.692	12.3961
Smp_033400.1	100	12.215	12.8297	12.0341	12.4156	11.9422
Smp_214060.1	100	12.5934	12.689	11.7633	11.678	12.2709
Smp_097380.1	100	12.2732	12.2833	12.2474	12.3546	11.5501
Smp_154260.1;Smp_176160.1	100	12.5509	11.7716	12.2096	12.0443	11.7191
Smp_138080.1	100	12.0483	11.7674	13.0805	10.7998	12.5131
Smp_086480.1	100	12.0352	12.3886	11.8463	11.8937	11.4997
Smp_335380.1	100	11.9291	12.6008	11.6528	12.1031	11.3494
Smp_098420.1	100	11.6702	12.1374	12.051	12.4618	11.0849
Smp_009760.1	100	12.0755	11.9582	11.7657	11.7898	11.7353
Smp_038950.1	100	12.1672	12.019	11.5944	11.5292	11.8539
Smp_036220.1;Smp_108390.1	100	12.5592	12.1961	11.4742	11.8554	11.0007
Smp_095360.1	100	11.9859	12.1161	11.2755	12.2643	11.4163
Smp_072330.1	100	12.325	11.7719	11.7245	11.5972	11.5527
Smp_086470.1	100	11.8457	12.0168	11.6459	11.6108	11.8487
Smp_159830.1	100	11.3506	12.0858	12.6251	10.9262	11.9562
Smp_091010.1	100	11.6733	11.5615	12.1406	11.2817	12.2217
Smp_079770.1	100	12.2746	11.9313	11.0646	11.6715	11.7836
Smp_047370.1	100	11.7286	12.0478	11.4335	11.2475	11.9038
Smp_335460.1;Smp_335470.1;Smp_335510.1	100	12.7565	11.3901	11.8115	11.0884	11.2973
Smp_053220.1	100	11.9185	12.1703	11.1279	11.3464	11.7329
Smp_089370.1	100	12.1322	12.1053	11.2668	11.0183	11.7011
Smp_310550.1	100	11.6211	11.7284	11.8044	11.3366	11.6348
Smp_056760.1	100	12.0666	11.6371	11.1383	11.8576	11.2764
Smp_071390.1	100	11.9647	11.6549	11.1641	11.3605	11.5507
Smp_097490.1	100	11.5067	12.0246	11.2298	11.7555	11.1089
Smp_092750.1	100	11.7749	11.5942	10.945	11.3583	11.7663
Smp_064860.1	100	11.9384	11.397	11.4223	11.5651	10.8963
Smp_089670.1	100	11.5249	11.2895	11.6063	10.9947	11.2252
Smp_304260.1	100	11.6376	11.4621	10.6055	11.1372	11.6391
Smp_048050.1;Smp_048050.2;Smp_049230.1	100	11.5615	11.4972	11.2178	11.3135	10.8851
Smp_179250.1	100	12.1855	11.8442	9.21926	12.4779	10.6069
Smp_153790.1;Smp_153790.2	100	11.3184	11.2917	11.2622	11.0537	11.3504
Smp_204770.1	100	11.4385	11.447	11.0628	11.0254	11.2634
Smp_154290.1	100	11.3905	10.7237	10.8745	11.1438	11.3103
Smp_120670.1	100	11.6849	11.4407	9.64497	12.3352	10.269
Smp_194770.1	100	11.2454	11.2477	10.6166	10.9476	11.0968
Smp_307010.1;Smp_307020.1	100	11.2504	11.2258	10.9385	11.0217	10.6033
Smp_152710.1	100	11.474	11.1656	10.2805	11	11.0498
Smp_140270.1	100	11.5232	11.3163	10.6021	10.6536	10.8698
Smp_340850.1	100	11.144	11.3165	10.6391	10.8635	10.7161
Smp_180310.1	100	10.8647	10.7014	11.5457	10.4981	11.0497
Smp_318890.1;Smp_318900.1;Smp_318920.1	100	10.8746	11.6086	10.9079	10.6242	10.4073
Smp_165490.1	100	10.9121	10.876	11.0147	10.4411	11.1179
Smp_212200.1	80	NaN	10.8638	10.5068	11.1369	10.9416
Smp_323680.1	100	10.6654	11.0156	11.2502	10.8126	10.4095
Smp_145300.1	100	11.1098	11.4007	10.8018	10.8704	9.93552
Smp_006390.1	100	10.9761	11.14	10.7044	10.9542	10.3351
Smp_034840.1	100	11.2548	10.9042	10.6084	10.646	10.6681
Smp_138760.1	100	11.0871	11.338	10.4308	10.3576	10.8318
Smp_247020.1;Smp_347870.1	100	11.1945	10.6709	10.6618	10.3876	11.0639
Smp_176200.1	100	10.7433	10.9377	10.4654	10.9424	10.4616
Smp_247170.1	100	10.9872	11.1647	11.0797	10.1259	10.0392
Smp_346020.1	100	11.366	10.7637	11.0629	10.4412	9.73485
Smp_046060.1;Smp_046060.2	80	10.5793	10.1277	NaN	10.8678	11.1187
Smp_043100.1;Smp_043100.2	100	10.6933	10.7704	10.5351	10.9217	10.3964
Smp_032670.1	100	10.6602	11.4717	10.3096	10.6095	10.2372
Smp_247080.1	100	10.5708	10.7912	11.1142	10.5475	10.2589
Smp_138070.1	100	10.0053	10.8416	11.1112	10.1624	11.0266
Smp_079230.1	100	10.7349	10.8917	10.2228	10.7886	10.4784
Smp_088720.1	100	10.8386	10.8203	10.3807	10.7008	10.3062
Smp_008490.1	100	11.0103	11.3427	9.2621	11.1277	10.2666
Smp_072900.1	100	11.0268	10.267	10.4415	10.6035	10.4981
Smp_059790.1;Smp_302460.1	100	11.0008	10.651	10.4532	10.1004	10.6314
Smp_079010.1	100	10.9484	10.6636	10.2492	10.3261	10.5534
Smp_345790.1	80	11.4316	10.1561	11.0042	NaN	9.52518
Smp_040790.1	100	10.9098	10.6719	10.1635	10.3468	10.5054
Smp_090080.1	100	10.2041	10.5861	10.7264	9.89527	11.1081
Smp_006560.1	100	10.5026	10.8111	10.2896	10.6522	10.1747
Smp_082030.1	100	10.6876	10.514	9.99951	10.2392	10.5807
Smp_000260.1	100	10.6335	10.4297	9.9539	10.7332	10.1752
Smp_314200.1;Smp_317150.1	100	10.4627	10.6355	10.637	10.3763	9.55574
Smp_324360.1	100	10.5248	11.6034	9.49254	10.6853	9.35321
Smp_054240.1	100	10.3558	10.4291	10.268	10.5764	9.9847
Smp_348380.1	100	10.4776	11.1429	10.3706	10.3779	9.22652
Smp_030500.1	100	10.6276	10.6903	10.2528	9.6739	10.0598
Smp_134510.1	100	9.76887	10.7646	10.3769	10.4462	9.92472
Smp_096760.1	100	10.6718	10.2689	10.0695	9.72463	10.3301
Smp_046800.1	100	10.5649	10.9423	9.47299	10.1729	9.79823
Smp_032950.1	100	9.97201	10.2303	10.3746	10.15	10.1491
Smp_037530.1	100	10.0153	10.531	10.0043	10.2301	9.95058
Smp_056370.1	100	10.5979	10.4932	9.2651	10.0701	10.1148
Smp_155060.1	100	10.6979	9.9671	9.95043	10.034	9.88944
Smp_033540.1	100	10.1321	10.6344	9.30143	9.89127	10.2926
Smp_065610.1	100	10.2901	10.227	10.3725	9.76245	9.59688
Smp_069130.1	100	10.3808	10.1231	9.92974	9.96497	9.8096
Smp_329780.1	100	10.3884	10.6515	9.9812	9.36693	9.80995
Smp_331730.1	100	10.0646	10.4391	9.07271	10.0186	10.5809
Smp_138060.1	100	9.71392	10.3774	10.4831	9.53124	9.86848
Smp_072630.1;Smp_337020.1;Smp_337030.1	100	10.0744	10.5976	10.209	9.75159	9.33754
Smp_349210.1	100	11.026	9.52152	10.0009	9.86248	9.51142
Smp_030690.1	100	10.3812	9.79506	9.92011	10.3711	9.37416
Smp_009230.1;Smp_317720.1	100	9.64344	10.7546	9.96105	10.1475	9.28396
Smp_143840.1	100	10.3685	10.4439	9.8967	9.55485	9.52301
Smp_025160.1;Smp_025160.2;Smp_025160.3	60	10.1748	10.0681	NaN	NaN	9.62357
Smp_195080.1	100	10.3273	10.258	9.51441	9.90864	9.74296
Smp_078590.1	100	10.3194	10.6187	9.60015	9.40396	9.80568
Smp_029820.1	60	10.3389	NaN	9.46828	9.8714	NaN
Smp_006550.1	100	10.2521	9.91427	9.75459	9.34421	10.0436
Smp_176180.1	80	10.1045	9.85259	NaN	10.9193	8.54567
Smp_302930.1	80	10.2165	NaN	9.87527	9.91346	9.31091
Smp_029500.1	100	10.1496	10.1435	9.36247	9.54041	9.92297
Smp_316760.1	100	10.5204	9.65984	9.7181	10.0475	9.01295
Smp_087760.1	100	10.0548	9.72592	9.62413	9.74907	9.75491
Smp_214320.2;Smp_214320.3	100	11.1202	9.42145	9.74065	9.52814	9.09795
Smp_039400.1	100	9.91872	9.89424	9.68617	10.0013	9.39942
Smp_337220.1	80	11.054	7.35546	9.40044	11.2234	NaN
Smp_350180.1	100	10.031	10.6166	9.52602	9.15553	9.39015
Smp_301620.1	100	10.06	9.78026	9.68729	9.49757	9.64025
Smp_047650.1	60	9.88186	9.40633	9.85907	NaN	NaN
Smp_050940.1	100	10.1587	9.90606	9.4007	9.60996	9.49871
Smp_186670.1	60	9.18714	NaN	9.87219	NaN	10.078
Smp_334555.1	100	10.1195	10.5476	9.38121	10.2454	8.18943
Smp_341790.1	100	10.1163	9.9121	9.32521	9.72843	9.38694
Smp_247460.1	100	10.0493	10.0323	9.23747	9.67581	9.4386
Smp_080920.1	100	9.46711	10.2308	9.51888	9.16505	10.0174
Smp_181720.1;Smp_327490.1;Smp_327490.2	60	9.04288	10.382	NaN	NaN	9.55882
Smp_103560.1	100	10.0597	9.91282	9.0999	9.32859	9.87098
Smp_022960.1	100	9.74431	9.92028	9.53889	9.47005	9.53957
Smp_214030.1	100	9.97616	9.73214	9.3216	9.52431	9.57436
Smp_327920.1	60	9.15197	10.7264	NaN	NaN	8.92659
Smp_083410.1	100	9.93298	9.73251	9.32229	9.25178	9.65591
Smp_336880.1	60	9.87952	9.05311	NaN	9.80401	NaN
Smp_063420.1	100	9.72783	9.6293	9.62796	9.30227	9.54044
Smp_247760.1	80	9.68854	9.68474	NaN	10.2766	8.57938
Smp_308145.1	100	9.75386	10.1247	9.44579	8.91683	9.50305
Smp_247750.1	100	9.52372	9.98467	8.34241	10.2142	9.62803
Smp_042400.1	100	9.78481	9.5038	8.94985	9.88889	9.32461
Smp_333810.1	100	9.98613	9.85095	8.80643	9.14868	9.41058
Smp_054360.1	100	9.66322	9.98598	9.0646	9.01053	9.39729
Smp_327540.1	100	9.23549	10.2273	9.50911	9.34324	8.75485
Smp_317980.2	100	10.2856	9.50436	9.25961	8.87905	9.10471
Smp_331910.1	60	9.46817	9.51786	9.2226	NaN	NaN
Smp_085150.1	100	9.71569	9.66748	9.24381	9.2158	9.10951
Smp_037700.1	60	9.45147	9.25636	NaN	NaN	9.32293
Smp_012720.1	60	9.41316	9.39611	NaN	9.21287	NaN
Smp_194840.1	100	9.6015	9.38073	8.99868	8.87424	9.82115
Smp_347450.1	100	10.5802	8.76357	9.21846	9.0913	8.95487
Smp_011030.1	100	9.49592	9.46057	8.98788	9.44109	9.21723
Smp_314210.1	100	9.51091	9.57244	9.9457	8.60451	8.88749
Smp_083080.1	100	9.45329	9.38524	9.38639	9.05884	9.21878
Smp_079430.1	80	8.95658	9.31367	NaN	9.39268	9.46976
Smp_022400.1	100	9.88691	9.56568	9.05888	8.55212	9.30446
Smp_058350.1	100	9.42629	9.49631	9.20884	9.44663	8.76315
Smp_346670.1	80	9.49003	9.48034	8.87598	NaN	9.18634
Smp_163720.1	100	8.96673	9.49099	9.1266	9.23644	9.44431
Smp_028190.1	100	9.34216	9.37889	8.95119	9.24245	9.31843
Smp_000660.1	100	9.05595	9.34574	9.09877	9.16818	9.48516
Smp_046090.1	100	9.63227	9.57536	9.37786	8.84316	8.52938
Smp_315420.1;Smp_316270.1	100	9.58786	9.42304	9.25535	9.32088	8.35575
Smp_348000.1	100	10.2702	9.10841	9.40865	9.10393	8.04856
Smp_002630.1	100	9.87387	8.92324	9.60395	8.61189	8.8842
Smp_016730.1	100	9.37167	9.76613	8.77524	9.01449	8.96671
Smp_100090.1	100	9.25682	8.60721	9.61399	9.37543	8.99623
Smp_004780.1	100	9.93122	9.16595	8.89103	8.94566	8.74148
Smp_162360.1	100	9.84377	9.47557	8.89931	8.7121	8.70862
Smp_004600.1	80	9.34903	9.28283	8.79942	NaN	9.02071
Smp_022640.1	80	9.17876	9.29879	9.35585	NaN	8.55971
Smp_097660.1	100	9.16803	9.51602	8.94051	8.61308	9.18371
Smp_165780.1	80	8.97554	9.35257	8.52336	9.42271	NaN
Smp_053940.1	100	9.77424	8.74703	9.02633	9.05719	8.62982
Smp_004470.1	80	8.83947	8.76299	9.62924	8.85806	NaN
Smp_083870.1	80	9.06675	9.24461	8.67451	NaN	9.04971
Smp_140900.1	100	9.53557	9.65323	7.59041	8.87105	9.19611
Smp_002410.1	100	9.50959	9.06242	8.88029	8.64168	8.69966
Smp_103140.1	80	9.17755	8.77879	9.50896	8.32403	NaN
Smp_013210.1	100	9.53682	9.23588	8.56118	8.06965	9.32574
Smp_061920.1	60	NaN	8.87263	8.87895	9.07891	NaN
Smp_048430.1	100	9.47133	9.18242	8.51776	9.02206	8.52184
Smp_062420.1	100	9.36115	9.10283	8.64079	9.3026	8.28583
Smp_004990.1	80	9.13914	9.01097	9.16784	NaN	8.42131
Smp_214050.1	100	9.1074	9.4594	8.42033	8.56161	9.12293
Smp_028440.1	100	9.01165	9.29492	8.11414	9.35372	8.81812
Smp_079270.1	100	8.89687	9.75681	7.47182	9.87832	8.53953
Smp_038100.1	100	8.85661	9.13227	8.8754	9.2858	8.38303
Smp_162370.1	60	9.10503	NaN	9.35514	NaN	8.24442
Smp_070600.1	100	9.1705	9.13622	8.33021	8.73503	9.09703
Smp_079220.1;Smp_348850.1	100	9.60775	9.17608	8.89936	9.06463	7.68372
Smp_158110.1	100	8.92511	9.04156	8.68679	8.81342	8.86727
Smp_010940.1	100	9.36057	8.54182	8.72504	9.18509	8.50534
Smp_032810.1	60	9.4479	8.73275	8.35012	NaN	NaN
Smp_063120.1	80	9.14496	8.45671	8.65721	NaN	9.04922
Smp_019010.1	100	9.45138	8.67642	8.29662	8.52472	9.01516
Smp_210780.1	100	9.29338	8.97612	8.51294	8.36395	8.72978
Smp_091230.1	80	8.66446	9.10109	NaN	8.67958	8.41112
Smp_164100.1	100	8.10162	8.43707	9.49426	8.66525	8.87115
Smp_140590.1	100	8.71813	8.9467	9.08604	8.66741	8.08167
Smp_200240.1	100	9.10619	8.72053	9.11721	8.43491	8.09752
Smp_102040.1	60	9.2744	8.54068	8.26757	NaN	NaN
Smp_066890.1	100	9.06434	8.73398	9.45476	8.24933	7.94133
Smp_042680.1	80	8.41437	8.84818	NaN	8.57937	8.73443
Smp_267080.1	100	8.19368	9.16693	8.74871	9.08154	7.98784
Smp_043670.1;Smp_043670.2	80	8.92066	8.48374	NaN	8.40264	8.73047
Smp_349640.1	100	9.4338	8.66813	7.63285	8.78673	8.64459
Smp_340630.1;Smp_340630.2	60	9.58341	7.93432	8.37008	NaN	NaN
Smp_064380.1	80	7.95965	8.49281	NaN	8.99456	9.04718
Smp_056360.1	60	9.26074	NaN	8.51544	8.08209	NaN
Smp_018240.1;Smp_018240.2	100	9.1462	7.99475	8.69458	8.68577	8.54219
Smp_018530.1	100	8.88754	8.4049	8.55909	8.56191	8.60659
Smp_012930.1	60	8.62779	8.42873	NaN	NaN	8.67004
Smp_041740.1	100	8.92828	8.58881	8.5853	8.06572	8.69566
Smp_045610.1	100	8.88923	8.31249	8.64832	8.63843	8.36121
Smp_094420.1	100	8.33968	8.51602	8.62204	8.63453	8.38238
Smp_210890.1	100	8.47428	8.59205	8.36816	8.44153	8.42201
Smp_179300.1	80	9.18012	NaN	8.11854	8.62444	7.69976
Smp_317550.1;Smp_332240.1;Smp_332245.1	60	8.83309	NaN	8.17979	8.13002	NaN
Smp_015720.1	80	8.68278	8.49077	7.86546	NaN	8.4638
Smp_154900.1	80	8.35857	8.45239	NaN	8.14628	8.37717
Smp_001360.1	80	8.70311	8.22388	NaN	8.0409	8.35194
Smp_130300.1	80	8.7446	8.04923	7.63492	8.74233	NaN
Smp_041060.1	80	9.44374	7.25835	NaN	8.73676	7.71973
Smp_164650.1	100	8.71495	8.52578	8.16896	8.10226	7.8736
Smp_004350.1	80	8.58878	8.37023	7.4425	NaN	8.65938
Smp_019280.1	60	8.77665	8.10878	NaN	NaN	7.8579
Smp_151030.1;Smp_151030.2	80	7.97834	8.25507	8.59864	NaN	8.05601
Smp_133210.1	60	8.07578	7.77583	8.79113	NaN	NaN
Smp_087250.1	80	8.46818	8.17892	8.1256	8.06283	NaN
Smp_166600.1	60	8.41303	8.29249	NaN	NaN	7.86616
Smp_322820.1	60	7.80837	8.52195	8.16898	NaN	NaN
Smp_054340.1	80	8.42687	8.50161	7.62067	NaN	7.9978
Smp_051550.1	80	8.08636	8.30884	8.20613	NaN	7.92533
Smp_334530.1	60	8.3699	8.1671	NaN	NaN	7.85796
Smp_106130.1	100	8.72043	7.72364	8.55549	7.69323	7.9116
Smp_336180.1	60	9.08453	NaN	7.46397	NaN	7.79222
Smp_318970.1	80	7.86001	8.46344	NaN	8.11583	7.98285
Smp_049150.1	80	7.52035	8.05839	NaN	8.83435	7.8653
Smp_150690.1	80	7.80727	8.20155	8.03905	NaN	8.02389
Smp_028500.1	80	8.54136	7.95175	7.68285	NaN	7.85587
Smp_079970.1	80	6.38573	NaN	9.07724	7.58794	8.9162
Smp_070780.1	60	8.55144	7.81687	NaN	NaN	7.427
Smp_033330.1	60	8.2499	8.28617	NaN	NaN	7.24701
Smp_094880.1	60	8.08539	8.25148	NaN	7.36513	NaN
Smp_310750.1	80	7.18935	8.16774	8.19927	7.97878	NaN
Smp_329210.1	80	7.87149	7.94651	NaN	8.21256	7.4748
Smp_073940.1	80	8.35826	7.44375	8.37622	7.23812	NaN
Smp_017360.1	80	8.24668	NaN	8.24381	7.1959	7.68655
Smp_073880.1	60	8.20647	NaN	8.31647	6.96131	NaN
Smp_203635.1	100	7.94816	7.82895	8.83846	7.0174	7.48938
Smp_124100.1	60	7.45659	NaN	5.97383	10.0287	NaN
Smp_213240.1	100	7.64955	7.94118	8.03918	7.93924	7.3193
Smp_308630.1;Smp_332420.1	60	7.86194	8.1364	NaN	NaN	7.23737
Smp_162630.1	80	8.08448	7.6963	7.28289	NaN	7.81253
Smp_153490.1	100	7.79225	8.3291	7.54323	7.55027	7.33108
Smp_002510.1	80	7.81978	6.97916	8.02398	7.84031	NaN
Smp_035200.1	80	8.69473	7.8542	7.80999	6.23666	NaN
Smp_012980.1	60	7.98	7.1976	NaN	NaN	7.35771
Smp_052060.1	100	7.18364	7.67376	7.52097	6.88418	8.25393
Smp_348090.1	60	8.02813	7.78779	6.68728	NaN	NaN
Smp_066760.1	60	7.77639	8.04879	NaN	NaN	6.53535
Smp_119920.1	60	7.50858	7.05751	7.55609	NaN	NaN
Smp_167890.1	80	8.12816	7.61505	6.7254	NaN	6.71248

## Sheet: Chronic liver
PG.ProteinAccessions	% of valid values C	1C	2C	3C	4C	5C
Smp_053300.1;Smp_053390.1;Smp_194870.1	100	21.6566	21.6406	21.4734	21.7021	21.6089
Smp_082240.1;Smp_348800.1	100	20.254	20.41	20.2584	20.2231	20.3055
Smp_026560.1	100	19.1222	18.7894	18.9189	18.7827	19.6447
Smp_049550.1	100	18.1144	18.0116	17.8563	18.152	17.8252
Smp_302170.1;Smp_302180.1;Smp_303400.1;Smp_303410.1;Smp_303550.1	100	17.9281	17.7503	17.6224	17.8808	18.1848
Smp_002880.1	100	17.7585	17.8555	17.6723	17.789	17.8443
Smp_030730.1	100	17.3718	17.4144	17.181	17.2393	17.7347
Smp_163050.1	100	17.0009	16.9988	16.8503	16.8766	16.5602
Smp_334080.1	100	16.8243	16.8551	16.7138	16.7568	16.7289
Smp_003990.1	100	16.2509	15.9976	15.5583	15.927	16.4256
Smp_163570.1;Smp_163570.2	100	15.9143	16.2675	15.8146	15.9058	15.8999
Smp_030370.1	100	16.2789	16.1296	15.3017	15.604	15.8815
Smp_090120.1;Smp_103790.1	100	15.7281	15.8254	15.7861	15.7907	15.966
Smp_027920.1	100	15.6218	15.7807	15.4809	15.7309	15.7095
Smp_302270.1	100	15.9155	15.4503	14.5964	15.1193	16.3319
Smp_008545.1	100	14.9304	14.9802	14.9009	14.8183	15.1527
Smp_024110.1	100	15.497	15.307	13.9717	14.5397	15.2858
Smp_200190.1	100	14.7741	14.706	14.3953	14.8504	14.6834
Smp_149900.1	100	14.488	14.6324	14.5524	14.639	14.3758
Smp_334520.1;Smp_334590.1	100	15.3109	15.055	14.1168	13.2941	14.2467
Smp_008070.1	100	14.2847	14.3035	13.8993	13.7311	15.0896
Smp_159800.1	100	14.8747	14.3866	13.3001	12.8697	14.3878
Smp_129050.1	100	13.6461	14.1892	14.1157	13.8359	13.7261
Smp_332100.1	100	14.5182	14.2426	13.8564	14.0495	12.5482
Smp_327480.1	100	13.8716	13.4497	13.5171	13.7529	13.8174
Smp_133600.1	100	13.7532	13.6523	13.4203	13.3949	13.7045
Smp_021330.1	100	13.239	13.4034	12.865	13.1025	13.0266
Smp_063090.1	100	13.4048	13.3236	12.6585	12.4966	13.556
Smp_312140.1;Smp_332410.1	100	14.178	13.2479	13.1336	11.7893	12.8436
Smp_309480.1;Smp_314640.1	100	13.4859	13.3103	12.2675	12.5519	13.3677
Smp_349880.1	100	12.767	13.0446	12.9583	13.1857	12.9434
Smp_333930.1;Smp_334240.1	100	13.6839	13.7009	12.2939	11.7713	12.3942
Smp_196160.1	100	12.8713	12.6828	12.5948	12.8633	12.7211
Smp_056970.1	100	12.864	12.919	11.3318	12.2331	13.1339
Smp_035270.1	100	12.7762	12.9005	11.626	12.3366	12.7103
Smp_036270.1	100	12.2967	11.979	12.8074	12.2324	12.1869
Smp_306600.1	100	12.263	12.55	11.8795	12.2165	12.4994
Smp_335490.1	100	14.3779	11.3478	10.3086	10.8359	13.8112
Smp_005880.1	100	12.6578	12.4398	11.3718	11.8334	12.3593
Smp_336990.1	100	13.312	12.4069	11.855	10.8382	11.9468
Smp_096390.1	100	12.554	12.01	11.1215	11.2377	12.5448
Smp_336250.1	100	12.3695	11.98	10.9896	11.6188	12.0518
Smp_091010.1	100	12.0187	11.1224	11.937	12.1649	11.7636
Smp_040130.1	100	11.6476	12.0795	11.003	11.6918	12.3446
Smp_333010.1	100	12.1353	11.9091	11.0843	11.2949	11.7729
Smp_154260.1;Smp_176160.1	100	12.108	11.4775	11.2029	10.9154	12.4595
Smp_033400.1	100	11.2174	11.6821	11.134	11.0265	12.8703
Smp_042160.1	100	12.2521	11.8385	10.5239	11.2885	11.7831
Smp_310550.1	60	11.2628	NaN	NaN	11.612	11.6429
Smp_097380.1	80	11.1218	11.3578	NaN	10.7805	12.3551
Smp_312440.1;Smp_312460.1	100	11.3347	11.9177	10.4281	11.2303	11.9742
Smp_307010.1;Smp_307020.1	100	11.47	11.9397	11.7752	10.5317	11.1169
Smp_212200.1	100	11.7343	11.3248	11.281	11.2042	10.9643
Smp_245390.1;Smp_334270.1	100	12.3015	12.1923	10.5506	10.1897	11.1864
Smp_348030.1	100	13.4914	10.7396	8.00233	10.3871	13.7098
Smp_335460.1;Smp_335470.1;Smp_335510.1	60	12.5574	NaN	NaN	9.18366	11.9693
Smp_153790.1;Smp_153790.2	100	11.5625	11.5248	10.3231	11.2145	11.5375
Smp_302290.1	100	11.6728	11.3018	10.0829	10.8158	12.2441
Smp_179250.1	100	11.9698	11.9122	10.4386	10.3088	10.8147
Smp_086470.1	100	11.2302	11.2028	10.3721	10.6941	11.8104
Smp_095360.1	100	10.5626	11.2042	10.6607	10.7495	11.9353
Smp_337000.1	100	11.6089	10.7066	10.846	10.1672	11.7344
Smp_086480.1	100	11.4001	11.2314	10.1955	10.3955	11.8256
Smp_308370.1	100	11.0371	11.5426	10.0551	11.1221	11.1496
Smp_036220.1;Smp_108390.1	100	10.243	11.4337	12.0385	11.3519	9.79314
Smp_214060.1	100	10.8858	11.5004	9.93626	10.5526	11.7003
Smp_098420.1	100	11.8508	11.1014	9.76743	10.058	11.7507
Smp_046060.1;Smp_046060.2	60	11.141	NaN	10.9317	NaN	10.4772
Smp_165490.1	100	10.8692	10.9713	10.9972	11.0875	10.3183
Smp_138080.1	100	11.3572	11.0417	10.905	9.6925	11.0118
Smp_038950.1	80	10.9105	10.9806	NaN	10.1766	11.0882
Smp_154290.1	100	11.268	10.2137	10.0758	10.2189	11.5385
Smp_089370.1	100	11.0802	10.8152	10.2207	10.3401	10.7437
Smp_302930.1	100	10.6691	10.4186	10.3349	10.569	10.9983
Smp_097490.1	100	10.348	10.8666	9.77224	9.86499	11.815
Smp_047370.1	100	11.2654	10.7089	9.32874	10.1809	11.1368
Smp_053220.1	100	10.6795	10.7864	9.90947	10.2803	10.9114
Smp_071390.1	100	10.0574	11.1023	9.40189	10.4754	11.1556
Smp_092750.1	100	11.0325	10.6199	9.86516	10.1303	10.4462
Smp_079770.1	100	10.7275	10.9069	9.57845	10.0407	10.7534
Smp_345790.1	100	11.2415	10.8221	10.4201	8.67984	10.8273
Smp_009760.1	100	10.9539	10.6754	9.18833	10.2028	10.8174
Smp_097590.1	100	10.1631	10.4194	11.0728	10.2858	9.86475
Smp_043100.1;Smp_043100.2	60	10.091	NaN	NaN	10.355	10.4711
Smp_335380.1	100	10.3142	10.3638	9.20901	10.779	10.8493
Smp_089670.1	100	10.7292	10.7927	9.94793	9.66533	10.2674
Smp_304260.1	80	10.4922	10.9347	NaN	9.59802	9.95074
Smp_204770.1	80	10.7725	10.1695	NaN	9.37352	10.4951
Smp_176200.1	100	10.553	9.90903	9.68834	9.87893	10.9641
Smp_056760.1	100	10.5851	10.6302	9.70878	9.68795	10.3599
Smp_120670.1	100	10.5603	11.7815	8.41788	9.5381	10.6398
Smp_140270.1	100	9.85707	10.7045	9.4292	10.1817	10.4655
Smp_316760.1	60	10.6402	8.37634	NaN	NaN	11.3557
Smp_152710.1	100	10.2492	10.7117	9.42862	9.77438	10.312
Smp_072330.1	100	10.5261	10.1563	8.81748	10.427	10.2991
Smp_323680.1	80	10.1777	9.42768	NaN	10.0526	10.1916
Smp_331730.1	100	10.455	9.4474	9.39146	9.71165	10.7535
Smp_006390.1	100	10.121	10.1175	9.20508	8.85577	10.987
Smp_247020.1;Smp_347870.1	60	10.14	9.5906	NaN	9.77365	NaN
Smp_050940.1	100	9.85094	10.4008	10.0096	9.67348	9.11498
Smp_138060.1	60	9.80876	9.609	NaN	NaN	9.96624
Smp_000260.1	100	9.69052	9.97426	9.45196	9.16807	10.5174
Smp_048050.1;Smp_048050.2;Smp_049230.1	100	10.0975	9.92364	8.67475	9.71743	10.3391
Smp_138760.1	100	9.69419	9.87232	9.01647	9.71777	10.3617
Smp_072630.1;Smp_337020.1;Smp_337030.1	60	9.76599	NaN	NaN	9.09025	10.2584
Smp_090080.1	100	10.3435	9.32156	10.007	9.30913	9.46911
Smp_194770.1	100	9.66064	10.4645	8.17174	9.99688	9.97336
Smp_012720.1	60	NaN	10.0847	8.81328	NaN	10.0257
Smp_059790.1;Smp_302460.1	100	9.85186	10.177	8.79079	9.30735	10.0308
Smp_134510.1	60	9.31038	9.13243	NaN	NaN	10.3829
Smp_346020.1	80	11.5186	NaN	7.25363	8.55061	10.929
Smp_082030.1	100	9.56488	10.0434	8.97897	9.33164	9.87137
Smp_079010.1	80	9.37617	9.67657	NaN	9.08201	9.93674
Smp_030500.1	80	9.57835	9.7404	NaN	9.04222	9.69975
Smp_186670.1	80	8.91866	NaN	9.44223	9.73711	9.83879
Smp_318890.1;Smp_318900.1;Smp_318920.1	100	9.2625	10.6112	9.12301	8.69652	9.56488
Smp_145300.1	100	10.2585	9.55272	8.3481	9.1988	9.81994
Smp_180310.1	60	10.0057	9.33205	NaN	NaN	8.93101
Smp_079970.1	100	9.05531	9.18024	10.1342	9.27878	9.447
Smp_329780.1	80	10.948	9.10497	8.4361	9.12673	NaN
Smp_079230.1	100	8.73551	9.98145	8.67318	8.99142	10.5272
Smp_034840.1	80	10.0415	9.38216	NaN	8.70209	9.39652
Smp_158110.1	100	9.41995	9.8637	9.70496	8.52124	9.26992
Smp_088720.1	100	9.8406	9.89407	8.43508	9.14052	9.44395
Smp_032670.1	80	9.57786	9.2157	NaN	8.98173	9.57845
Smp_080920.1	60	9.38842	9.32521	NaN	NaN	9.25791
Smp_300310.1	60	9.34554	NaN	NaN	8.89374	9.71213
Smp_006560.1	100	8.8989	10.0649	8.51394	9.39822	9.66265
Smp_056370.1	80	NaN	9.61246	8.85539	9.12047	9.55994
Smp_046800.1	100	8.83447	9.42518	9.14343	8.42149	10.6004
Smp_247170.1	60	9.48813	8.71216	NaN	9.63314	NaN
Smp_054240.1	80	8.93678	9.64117	NaN	8.50145	10.019
Smp_350180.1	60	10.097	8.62326	NaN	9.04839	NaN
Smp_032950.1	80	9.53747	9.25435	NaN	8.46117	9.72084
Smp_314200.1;Smp_317150.1	80	9.61717	9.56582	NaN	8.66185	9.05498
Smp_159830.1	100	9.75499	9.32958	8.84649	7.98099	10.1955
Smp_040790.1	100	9.54944	10.043	8.03877	8.86321	9.5782
Smp_087760.1	80	9.23432	9.40878	NaN	9.28194	8.86212
Smp_247080.1	100	9.20653	9.87597	9.06483	8.64837	8.98901
Smp_138070.1	100	9.2603	10.7414	8.2962	8.53486	8.91069
Smp_065610.1	100	8.74329	9.38456	9.28075	8.86632	9.36544
Smp_006550.1	80	9.25903	9.06819	NaN	8.48242	9.62601
Smp_072900.1	100	9.2327	9.57626	8.73645	9.19434	8.78985
Smp_063420.1	100	8.94921	9.20662	9.50373	9.31754	8.4561
Smp_037530.1	80	8.33881	9.27019	NaN	8.75884	9.90077
Smp_033540.1	80	8.78621	9.31178	NaN	8.72385	9.33354
Smp_030690.1	80	9.28385	8.8025	NaN	9.0609	8.9982
Smp_008490.1	100	8.81512	9.07353	8.23038	8.75669	10.1243
Smp_195080.1	80	8.24762	9.17641	NaN	8.73394	9.66469
Smp_214320.2;Smp_214320.3	60	10.3354	NaN	NaN	6.48517	10.0429
Smp_047650.1	60	9.27124	8.25417	NaN	NaN	9.18608
Smp_029500.1	80	9.12937	9.1013	NaN	8.27507	9.06197
Smp_247750.1	100	10.5052	8.51481	7.79788	8.21629	9.35846
Smp_079430.1	60	8.48723	8.79469	NaN	9.34197	NaN
Smp_096760.1	100	9.64586	9.5575	7.34819	8.96605	8.78694
Smp_324360.1	100	8.47863	9.16284	7.7198	9.15743	9.47574
Smp_176180.1	80	8.8297	9.90693	NaN	7.82617	8.45809
Smp_069130.1	80	9.07223	8.38001	NaN	8.65644	8.82417
Smp_194840.1	100	8.31454	9.66806	7.86338	8.55585	9.2304
Smp_349640.1	80	9.91572	8.52387	NaN	7.83186	8.48215
Smp_019010.1	60	9.03466	8.88397	NaN	8.1423	NaN
Smp_143840.1	80	8.55844	8.64213	NaN	8.7494	8.79157
Smp_327540.1	100	9.93579	8.13697	8.05948	8.53863	8.74017
Smp_103560.1	100	8.57147	9.46558	8.28866	8.91626	8.16067
Smp_058350.1	60	8.61756	8.14114	NaN	NaN	9.25051
Smp_022400.1	80	9.00469	8.55134	NaN	8.55755	8.47214
Smp_039400.1	100	8.2942	9.17712	7.81659	7.98874	9.80763
Smp_210890.1	80	8.56239	8.30698	NaN	8.74339	8.7466
Smp_308145.1	80	8.91517	7.82269	NaN	8.30411	9.25763
Smp_013210.1	60	8.76866	8.0582	NaN	NaN	8.86143
Smp_004470.1	80	8.19491	8.26165	NaN	8.77098	8.86665
Smp_016730.1	80	8.05014	8.71585	8.03169	NaN	9.18485
Smp_028190.1	60	8.60034	NaN	NaN	8.16561	8.62353
Smp_048430.1	60	8.33331	8.49915	NaN	NaN	8.54946
Smp_346670.1	60	8.50883	NaN	NaN	7.8344	8.99586
Smp_011030.1	100	8.42255	8.52555	7.8248	7.72102	9.69975
Smp_002410.1	60	8.19157	NaN	NaN	7.62734	9.45497
Smp_124100.1	80	7.48633	9.37949	NaN	7.1462	9.64697
Smp_301620.1	80	9.208	8.90735	7.50423	8.0048	NaN
Smp_163720.1	80	9.19148	8.40721	7.73848	8.27665	NaN
Smp_322820.1	60	NaN	8.92139	NaN	7.4207	8.55875
Smp_070600.1	80	8.81779	8.12558	NaN	8.06132	8.14418
Smp_054360.1	60	8.17344	8.92051	NaN	NaN	7.65833
Smp_022960.1	60	7.93757	8.97494	NaN	7.68092	NaN
Smp_214050.1	80	NaN	8.22308	7.35566	7.92791	9.28262
Smp_162360.1	60	NaN	NaN	8.07732	7.29896	8.80844
Smp_000660.1	100	7.73374	8.67631	7.00854	8.08626	8.4116
Smp_140590.1	80	8.51802	7.51223	NaN	7.18696	8.50837
Smp_083080.1	80	7.81148	7.76478	NaN	8.14949	7.8769
Smp_049150.1	60	7.25213	8.70339	NaN	7.39111	NaN
Smp_041060.1	60	6.85161	NaN	NaN	7.8164	8.65264
Smp_064380.1	80	8.16777	7.98766	NaN	7.39312	7.48484

## Sheet: Acute intestine
PG.ProteinAccessions	% of valid values A	1A	2A	3A	4A	5A
Smp_082240.1;Smp_348800.1	100	19.3262	19.4581	19.6848	19.8781	19.2369
Smp_090120.1;Smp_103790.1	100	18.4635	18.4647	18.8221	18.8033	18.4037
Smp_332100.1	100	13.8189	14.0331	15.2625	14.6623	14.2804
Smp_000260.1	100	10.4827	11.0539	12.2054	9.31277	10.9942
Smp_083410.1	100	10.3063	9.87268	11.2341	10.6274	11.5617
Smp_019630.1	60	NaN	8.2312	9.21881	NaN	8.80127
Smp_002410.1	100	9.00074	9.58702	10.0843	9.00447	9.31453
Smp_002510.1	100	6.3942	7.73305	8.7063	7.95775	8.54257
Smp_002880.1	100	18.3266	18.0123	18.7862	18.9631	18.1951
Smp_003410.1	80	6.98054	NaN	9.74888	9.4012	9.61577
Smp_003660.1	100	8.70827	8.70917	9.45834	9.5844	9.2908
Smp_003770.1	100	8.548	9.91503	10.5563	9.33985	10.5018
Smp_003970.1	100	9.4874	10.095	11.7824	10.7496	11.9816
Smp_003990.1	100	11.8828	12.4895	13.135	9.92014	12.3353
Smp_004470.1	100	8.9121	9.99544	11.0579	10.2014	10.8289
Smp_314310.1	80	8.04903	7.98994	8.10861	NaN	8.45891
Smp_004780.1	100	9.61855	10.0401	11.3171	10.4926	10.9003
Smp_004990.1	100	7.99647	8.2459	9.80257	9.43426	9.55617
Smp_005880.1	100	11.1603	12.6752	12.3302	9.5492	10.7129
Smp_006320.1	100	8.18915	8.30216	10.0975	8.29431	9.13003
Smp_006390.1	100	9.69404	10.2844	11.0368	8.26984	9.66928
Smp_006550.1	100	9.64003	9.5842	10.455	9.06488	9.52674
Smp_006560.1	100	10.1189	10.499	11.5296	8.75113	10.123
Smp_008070.1	100	13.6633	14.6043	15.3036	12.0239	13.8319
Smp_049150.1	100	9.73267	8.22538	9.92453	8.88731	9.88601
Smp_008490.1	80	NaN	9.64991	10.3115	7.89814	9.02703
Smp_008545.1	100	15.2522	15.8161	16.6615	16.2771	16.9479
Smp_008660.1	60	NaN	7.57717	7.71261	NaN	7.95906
Smp_009310.1	60	7.94164	NaN	8.66464	NaN	7.6195
Smp_009690.1	100	6.98557	7.38498	9.2804	8.54084	9.55576
Smp_009760.1	100	11.7877	12.52	13.4227	11.5052	12.7509
Smp_010290.1	80	NaN	7.58025	8.64369	8.13784	7.99302
Smp_010940.1	100	10.2048	10.2469	11.7026	9.37316	10.7805
Smp_011030.1	80	9.31601	10.2802	10.1579	NaN	8.52335
Smp_001360.1	80	8.09925	8.57209	9.30264	NaN	8.50303
Smp_012720.1	80	10.6936	10.7643	NaN	10.6228	11.0864
Smp_012750.1;Smp_012750.2	80	8.1454	NaN	9.52414	9.32826	9.5345
Smp_012930.1	100	9.39669	7.8351	9.87398	10.2698	11.2186
Smp_012980.1	100	7.39473	8.7802	9.5796	7.86464	9.10917
Smp_013200.1	80	7.78294	NaN	9.44482	8.86375	9.69769
Smp_013470.1	80	8.23799	NaN	9.57936	9.69703	9.83703
Smp_014010.1	80	NaN	7.82041	8.64865	6.44496	8.23385
Smp_014780.1	100	9.60066	9.75761	9.58689	10.2139	9.3889
Smp_015690.1	80	7.26075	NaN	8.92458	7.85145	8.41969
Smp_015720.1	80	8.23694	8.05316	9.17517	NaN	8.48592
Smp_015860.1	60	7.30606	7.9612	9.5271	NaN	NaN
Smp_017010.1	60	NaN	NaN	9.3295	7.5889	8.57797
Smp_017360.1	100	8.63446	8.40689	9.87148	9.86596	9.84367
Smp_018240.1;Smp_018240.2	100	8.61268	8.67274	9.89411	9.5864	10.3054
Smp_018530.1	100	9.22241	9.07393	10.9918	9.4719	10.7071
Smp_018990.1	100	7.60672	7.90088	9.8981	8.98725	9.63753
Smp_019010.1	80	8.84582	8.79263	9.16	NaN	8.66664
Smp_019030.1	60	NaN	8.14482	9.48577	NaN	9.25686
Smp_019050.1	60	NaN	9.53973	10.9694	NaN	9.42823
Smp_011570.1	60	NaN	NaN	9.88157	9.57913	9.39499
Smp_000660.1	100	10.883	10.4633	11.4545	10.5136	11.3178
Smp_020800.1;Smp_020800.2	60	8.13042	8.56585	NaN	7.69091	NaN
Smp_021140.1	100	8.29474	8.04501	9.64778	9.51793	9.87022
Smp_022400.1	100	8.61479	8.96653	9.72147	7.74539	8.88422
Smp_022640.1	80	8.62934	NaN	9.45241	10.1972	10.8096
Smp_022960.1	100	8.92641	10.4717	10.3694	9.06122	10.0603
Smp_024110.1	100	15.2726	15.7358	16.1766	14.3953	15.5382
Smp_024140.1	100	6.573	7.96023	8.85434	7.57384	8.34016
Smp_024850.1	80	NaN	8.52524	9.44592	9.62322	10.4052
Smp_024900.1	60	10.2054	9.46266	NaN	NaN	9.74544
Smp_025160.1;Smp_025160.2;Smp_025160.3	60	8.89206	9.57821	9.56076	NaN	NaN
Smp_025860.1	100	10.3247	11.1629	11.8194	7.92758	9.96998
Smp_026560.1	100	18.8544	19.2178	19.8984	18.6045	19.5297
Smp_026770.1	80	NaN	7.70088	9.44274	8.92696	9.54159
Smp_027610.1	80	8.65803	NaN	9.77912	9.33488	9.75867
Smp_027920.1	100	15.8256	15.9803	15.9188	15.965	15.9424
Smp_028190.1	100	8.07003	8.34811	8.75633	8.07078	8.67468
Smp_028440.1	80	8.05581	8.96483	9.1007	NaN	8.7926
Smp_029390.1	80	7.36883	8.09157	9.06501	NaN	8.50217
Smp_029500.1	100	9.87914	9.86638	10.5288	8.82658	9.64927
Smp_029820.1	100	10.06	10.0117	12.3502	11.1538	12.2572
Smp_030370.1	100	16.7106	17.1211	18.29	16.12	17.3711
Smp_030500.1	80	7.57409	9.44811	NaN	7.35664	8.26348
Smp_030690.1	100	10.382	10.8817	12.39	10.7678	12.5506
Smp_030730.1	100	17.2969	17.4522	18.7008	17.6343	17.7301
Smp_031570.1	100	8.83783	8.7961	10.1359	10.1859	10.3554
Smp_031770.1	80	NaN	8.79146	8.46562	8.76344	8.07318
Smp_032180.1	60	NaN	8.50832	9.41203	9.17679	NaN
Smp_032320.2	60	NaN	NaN	9.43022	9.56435	9.61506
Smp_032580.1	60	NaN	7.91992	8.38918	NaN	9.53684
Smp_032810.1	80	8.51131	8.81207	10.0979	NaN	9.08461
Smp_032950.1	60	NaN	10.9462	11.1943	NaN	10.1128
Smp_033250.1	60	8.12914	NaN	9.09421	NaN	8.92187
Smp_033330.1	60	7.253	8.37318	9.67091	NaN	NaN
Smp_033400.1	100	11.4796	12.228	12.7847	9.3413	10.9846
Smp_033540.1	100	9.58239	9.71621	10.4877	8.68808	9.02199
Smp_033760.1	60	NaN	7.83614	9.26247	NaN	8.28236
Smp_034840.1	100	10.8896	11.8189	12.6117	11.0404	12.0012
Smp_035200.1	100	8.56016	8.87721	10.2512	10.125	10.3759
Smp_035270.1	100	13.5911	14.0185	14.637	12.4431	13.6082
Smp_036220.1;Smp_108390.1	100	12.4532	12.1056	12.6435	12.6515	12.4237
Smp_036270.1	100	12.1825	12.6613	14.2089	12.8166	13.9261
Smp_037530.1	100	9.94356	10.3727	11.6128	8.65865	10.0945
Smp_037700.1	60	8.92329	9.50198	NaN	NaN	9.88738
Smp_038030.1	80	9.23211	NaN	9.73185	9.47857	10.1386
Smp_038100.1	100	8.80602	8.5784	10.4873	10.1584	9.83901
Smp_038510.1	100	7.65861	6.88566	9.79377	8.87233	9.72655
Smp_038560.1	60	9.73077	8.71269	10.5283	NaN	NaN
Smp_038950.1	100	11.8031	11.4275	12.7339	11.4374	12.0985
Smp_039400.1	100	10.6599	10.7263	12.4607	9.57001	11.1884
Smp_040130.1	100	12.6866	13.0148	13.9132	11.6919	12.7847
Smp_040790.1	100	11.0831	10.9825	11.9664	10.1178	10.8611
Smp_040800.1	60	NaN	7.17723	NaN	6.40058	7.71279
Smp_041430.1	80	7.97046	8.00042	9.02555	NaN	7.95774
Smp_041450.1	80	9.81224	NaN	10.5888	9.9646	10.3113
Smp_041740.1	100	13.349	13.446	14.5342	14.2998	14.6929
Smp_042160.1	100	12.3613	13.2645	13.1699	11.7845	13.4014
Smp_042400.1	100	10.4555	10.1433	11.8624	8.37427	10.7731
Smp_042680.1	80	7.6074	8.64175	8.90072	NaN	8.57894
Smp_043100.1;Smp_043100.2	100	10.604	10.9154	11.7042	10.382	11.303
Smp_043120.1	100	9.18947	9.25209	11.2556	11.1858	11.5013
Smp_043670.1;Smp_043670.2	100	7.35726	8.4435	8.61054	8.14998	8.53784
Smp_044280.1	60	NaN	NaN	8.68544	8.56765	9.01994
Smp_044550.1;Smp_044550.2	100	8.78386	8.53184	10.5716	8.99561	9.96777
Smp_045560.1	60	NaN	NaN	8.62384	8.71185	8.47256
Smp_045610.1	60	NaN	10.1466	10.338	NaN	9.51862
Smp_046090.1	100	7.90891	8.29764	9.96743	9.33185	10.0386
Smp_046740.1	100	8.27162	9.68737	10.3647	9.22823	9.84194
Smp_047370.1	100	11.1948	11.83	12.5709	10.4421	11.3643
Smp_048050.1;Smp_048050.2;Smp_049230.1	100	8.97329	11.7632	11.594	9.16818	10.4532
Smp_048430.1	100	9.16211	9.37505	10.368	8.80707	10.1658
Smp_048650.1	100	8.32698	8.93658	9.81377	7.80762	8.89593
Smp_308370.1	100	13.1669	13.4966	14.2207	13.2298	13.855
Smp_049550.1	100	17.8976	18.1138	19.2404	17.6799	19.2098
Smp_050280.1	80	6.8896	NaN	9.34397	8.72116	8.81956
Smp_050940.1	100	8.26282	8.36094	10.3627	9.45716	10.1179
Smp_334080.1	100	17.4651	17.6046	18.0662	17.3944	17.9543
Smp_051550.1	60	9.19357	NaN	9.63269	8.67423	NaN
Smp_052060.1	80	7.80603	8.93555	9.25861	8.05624	NaN
Smp_052870.1	60	6.59605	NaN	NaN	8.85405	7.78567
Smp_052910.1	100	13.8491	13.4499	14.0028	13.1727	14.3175
Smp_053220.1	100	10.8543	11.5984	11.4251	9.83005	9.80685
Smp_053510.1	80	8.52702	NaN	9.00255	8.8598	9.34151
Smp_053610.1	100	13.262	13.2376	13.2682	12.6034	13.2335
Smp_053830.1	80	7.77078	NaN	9.38719	9.38437	9.4747
Smp_053940.1	100	9.9003	10.5203	11.8981	10.5435	11.8834
Smp_054240.1	100	10.7862	10.9607	12.152	9.64224	11.4776
Smp_054340.1	100	7.78103	8.66954	9.84474	9.38728	10.1086
Smp_054360.1	100	8.34073	8.14544	8.93921	8.05296	8.81751
Smp_054540.1	80	8.85092	8.68861	10.3009	NaN	9.79113
Smp_056360.1	100	8.09863	8.84641	10.1872	9.70602	10.5831
Smp_056370.1	100	9.79684	10.5061	11.4967	9.05145	9.59063
Smp_056760.1	100	11.6862	12.1534	13.7025	10.8091	12.5576
Smp_056970.1	100	12.5836	13.1275	13.7983	12.004	12.8326
Smp_058320.1	60	7.45302	NaN	7.99188	NaN	9.5351
Smp_059790.1;Smp_302460.1	100	11.0482	10.8966	11.7256	10.3151	11.4883
Smp_059930.1	60	NaN	7.62113	9.93476	7.74945	NaN
Smp_060090.1	100	7.17882	7.9718	9.60153	8.51753	8.95034
Smp_060950.1	80	NaN	7.64886	8.20713	7.38103	8.52945
Smp_061650.1	60	NaN	7.28887	NaN	9.24097	9.70661
Smp_061940.1	60	NaN	9.26285	NaN	10.4676	9.16378
Smp_062420.1	100	10.1725	10.8556	12.411	10.7703	12.3464
Smp_063090.1	100	13.834	14.2713	14.89	13.1862	13.7554
Smp_063120.1	60	12.7411	13.5291	14.1525	NaN	NaN
Smp_063420.1	100	14.1343	14.1787	14.2265	14.5737	14.3041
Smp_063830.1	100	7.33179	7.50814	9.04877	8.40581	9.07773
Smp_064380.1	100	9.746	9.06271	10.6997	9.35558	10.6668
Smp_064860.1	100	9.87594	10.4021	11.8255	10.0081	11.6347
Smp_065470.1	80	NaN	7.99777	10.4527	8.5254	10.022
Smp_065610.1	100	11.4579	11.5259	12.3863	11.8925	12.5928
Smp_065980.1	60	NaN	6.81088	9.42675	NaN	8.85189
Smp_066760.1	80	NaN	7.38107	8.65331	8.14952	8.20755
Smp_066890.1	100	8.50474	8.12607	10.3983	10.0845	10.1469
Smp_066990.1	100	9.05878	8.73979	11.0811	10.2828	10.8454
Smp_067890.1	60	NaN	NaN	8.48464	7.86478	8.43791
Smp_069130.1	100	10.0497	10.7423	11.4496	10.7721	11.2349
Smp_070600.1	100	9.68039	9.62063	10.3169	8.42594	10.2155
Smp_071390.1	80	9.62466	11.0595	9.75848	NaN	8.86512
Smp_071640.1	80	NaN	8.18717	9.50734	8.60988	10.0409
Smp_072330.1	100	12.1599	12.5269	13.5707	12.8185	13.4802
Smp_072900.1	100	10.1456	10.3056	11.6352	9.24469	10.243
Smp_073500.1	100	7.7297	7.86773	9.07626	7.83187	8.72453
Smp_073880.1	100	8.79978	7.98704	9.99857	10.1632	9.97875
Smp_074780.1	60	NaN	NaN	9.72812	9.92312	9.88008
Smp_075120.1	60	7.87109	NaN	NaN	9.01566	8.98716
Smp_075210.1	60	NaN	9.09788	9.70066	10.6562	NaN
Smp_075560.1	80	NaN	7.69767	9.00105	8.64292	8.95202
Smp_076740.1	80	8.61542	NaN	10.2396	9.63207	10.1935
Smp_077310.1	60	NaN	8.39744	8.78429	NaN	9.36963
Smp_079010.1	100	9.46764	10.3817	10.9116	8.80578	10.419
Smp_079220.1	80	8.59493	NaN	10.5375	9.34774	9.11332
Smp_079230.1	100	10.8087	10.8364	12.0089	8.90696	10.1868
Smp_079770.1	100	11.6029	12.5481	13.551	11.1698	12.861
Smp_079920.1	60	NaN	7.13581	NaN	7.42464	7.32806
Smp_080920.1	100	10.3262	10.1265	11.1784	10.4348	10.379
Smp_082030.1	100	10.0163	10.2463	11.0562	8.54826	9.48231
Smp_083080.1	100	9.33264	9.47243	10.6127	8.78857	9.67745
Smp_213720.1	80	9.69836	9.81589	9.77204	9.7051	NaN
Smp_083870.1	80	7.93871	7.18923	8.23925	NaN	8.74224
Smp_085110.1	100	9.41656	9.17441	10.3921	9.68684	9.79217
Smp_085150.1	60	8.76693	9.49802	9.70162	NaN	NaN
Smp_086470.1	100	10.2517	12.4163	12.8149	9.95245	11.1472
Smp_086480.1	100	10.2834	11.7125	12.8348	9.65286	10.7719
Smp_086590.1	100	8.03993	8.84499	9.44022	7.39392	8.62018
Smp_087760.1	100	11.3629	10.9121	12.588	11.7308	13.3813
Smp_087940.1	60	8.90119	NaN	10.261	8.75086	NaN
Smp_088650.1	60	NaN	6.82355	8.73963	8.51687	NaN
Smp_088720.1	80	9.14735	10.0085	11.3095	NaN	9.40522
Smp_088950.1;Smp_088950.2	80	8.43674	8.83162	9.64419	NaN	9.74475
Smp_089290.1	100	9.43939	8.16388	9.0679	9.42601	10.2781
Smp_089370.1	80	8.5491	11.6778	8.3545	NaN	7.97231
Smp_089670.1	100	9.19197	11.3876	11.0068	9.17595	10.7896
Smp_090080.1	100	9.43871	10.9823	10.1557	9.16762	11.2548
Smp_091010.1	60	NaN	11.1366	12.4005	NaN	12.2593
Smp_091230.1	80	9.03817	9.36983	10.5305	NaN	8.98069
Smp_091240.1	60	8.85398	NaN	10.4864	8.91187	NaN
Smp_091640.1;Smp_091640.2	60	NaN	NaN	9.83926	8.93713	8.70908
Smp_092280.1	80	7.57728	NaN	9.36006	8.50253	9.42908
Smp_092750.1	100	11.0731	11.4248	12.2455	10.3143	11.3032
Smp_093440.1	100	15.7571	15.5467	15.3136	15.3998	15.5706
Smp_093750.1	80	12.3324	12.7053	NaN	12.9597	12.39
Smp_093820.1	100	8.65211	8.74856	9.43163	9.00988	10.2797
Smp_094420.1	100	8.46886	8.49192	9.6596	8.7673	8.87645
Smp_094880.1	100	7.99943	7.06776	9.03323	8.49594	8.95886
Smp_095360.1	100	12.1529	12.002	13.4004	10.4278	12.0827
Smp_096390.1	100	11.0162	12.8527	12.387	9.903	11.7474
Smp_096750.1	100	12.8548	13.0165	14.1267	13.7322	14.2252
Smp_096760.1	100	10.2907	10.6102	11.2334	9.86294	10.9191
Smp_097380.1	100	11.9553	13.1072	14.1808	12.2917	13.8252
Smp_097490.1	80	9.72057	11.7193	9.75211	NaN	9.51526
Smp_097660.1	100	9.1384	9.55308	10.4465	9.73249	9.87574
Smp_097800.1	100	9.73134	9.90499	11.2893	9.0467	10.0782
Smp_098420.1	100	11.268	12.3502	13.463	11.8981	12.2008
Smp_098890.1;Smp_098890.2	100	8.63884	9.01911	10.1966	8.60557	9.9335
Smp_100090.1	100	9.56587	10.384	10.9211	9.35701	10.3876
Smp_101450.1;Smp_330330.1	80	8.24231	NaN	9.13796	9.23597	9.22839
Smp_102040.1	100	9.69581	9.88677	11.0136	11.2682	11.2798
Smp_103320.1	80	7.77338	7.57651	10.1176	NaN	9.00638
Smp_103560.1	100	9.43624	9.40085	10.2792	9.3121	10.2312
Smp_104330.1	60	NaN	NaN	10.3909	9.0265	9.06639
Smp_105320.1	100	12.6198	12.9526	12.2963	13.1699	12.6739
Smp_106130.1	100	9.30748	9.97026	10.9519	10.0682	11.2927
Smp_110280.2	80	NaN	7.19039	9.59729	9.07999	9.50772
Smp_113620.1	100	9.28143	9.44988	10.5084	9.97238	10.4017
Smp_119920.1	80	8.18383	NaN	9.48272	9.25416	9.6257
Smp_120360.1	100	12.1967	11.6453	11.8573	11.5594	11.8624
Smp_120670.1	100	8.98861	11.1647	12.3014	10.0645	11.8763
Smp_129050.1	100	12.0246	12.153	12.2689	11.642	12.4768
Smp_132670.1	60	6.24089	NaN	9.25858	8.7039	NaN
Smp_133600.1	100	12.8936	12.7074	13.3412	12.8764	12.9194
Smp_133710.1	80	NaN	7.69054	8.22534	8.10399	8.60135
Smp_134010.1	60	NaN	8.93616	8.91724	NaN	9.20184
Smp_134510.1	100	9.1673	9.18796	10.6302	8.7863	9.80934
Smp_136240.1	80	8.07286	8.6484	8.74489	NaN	8.67388
Smp_137920.1	100	8.86468	9.44587	9.8366	7.89795	8.65862
Smp_138070.1	100	10.0246	11.6204	8.87059	9.13948	9.85481
Smp_138080.1	100	9.71306	13.091	9.31271	9.17631	10.4426
Smp_140270.1	100	8.34276	9.61505	9.51341	7.54666	8.4153
Smp_140590.1	80	7.09277	8.91915	8.98734	NaN	8.33129
Smp_141610.1	80	7.56964	8.07897	9.01014	NaN	7.92756
Smp_143840.1	100	9.40019	9.40973	10.7875	10.3525	10.7407
Smp_145020.1	100	7.4429	7.48873	8.12463	9.33204	8.94833
Smp_145300.1	80	8.07784	10.8705	9.49429	NaN	8.90269
Smp_146190.1	100	8.48499	9.1305	10.7146	9.35816	10.8179
Smp_146250.1	100	9.01499	8.93974	10.2439	9.22446	10.1543
Smp_147710.1	60	NaN	NaN	9.84686	7.19156	7.9573
Smp_149900.1	100	15.1169	15.1186	14.9936	15.368	15.0633
Smp_150460.1	60	9.12311	9.1079	10.2249	NaN	NaN
Smp_150690.1	80	8.835	8.74754	9.65955	NaN	8.9594
Smp_152710.1	100	10.2511	10.5002	11.0656	8.66005	9.78185
Smp_153490.1	80	7.35185	8.14418	8.47595	8.02876	NaN
Smp_153790.1;Smp_153790.2	100	10.3537	10.686	11.8337	12.0087	12.0175
Smp_154260.1;Smp_176160.1	100	11.8703	12.7231	12.9416	10.2174	10.403
Smp_154290.1	100	11.2864	12.0496	12.5598	9.58905	9.96566
Smp_154610.1	100	8.413	8.04718	9.61091	9.11569	9.27227
Smp_154900.1	100	7.56706	8.72475	9.3293	7.27181	8.92043
Smp_155060.1	100	10.7166	11.5	12.9646	10.439	12.2068
Smp_158110.1	100	9.07602	10.2202	10.9615	10.3137	10.2984
Smp_159800.1	100	11.8355	15.3058	11.6568	8.50392	12.2229
Smp_159830.1	80	9.89389	12.8187	9.34373	NaN	9.39035
Smp_162360.1	60	8.25	NaN	10.0655	NaN	6.88407
Smp_162370.1	100	10.8912	11.8951	11.9668	12.3807	11.663
Smp_163050.1	80	11.9456	11.495	11.6795	NaN	11.6431
Smp_163720.1	100	8.09593	8.94271	9.84972	8.71322	9.7716
Smp_164650.1	100	9.03286	9.18093	10.9974	8.55433	10.2204
Smp_165780.1	80	9.27178	9.48422	10.8397	NaN	9.26945
Smp_167830.1	100	9.45937	9.0501	11.1222	9.88631	9.34058
Smp_172110.1	100	8.99104	8.50673	10.0281	9.70637	10.4237
Smp_173150.1	60	NaN	NaN	9.94591	8.72687	10.2673
Smp_173700.1	100	11.2534	11.7565	11.4364	11.1634	11.8075
Smp_174950.1	80	8.84084	NaN	10.9703	9.82514	10.6874
Smp_175740.1	80	8.18968	NaN	9.76794	9.18292	9.01778
Smp_176180.1	80	NaN	8.92566	10.2768	7.94341	9.52885
Smp_176200.1	100	10.2418	10.4342	11.6615	8.05243	10.4254
Smp_179180.1	80	9.13517	NaN	10.3313	9.97542	10.458
Smp_179250.1	100	9.59324	11.6938	12.5625	12.9059	12.187
Smp_179300.1	100	8.61793	9.45361	11.1846	9.81284	10.7907
Smp_179810.1	60	NaN	8.81136	NaN	8.4745	8.17681
Smp_180000.1;Smp_350050.1	100	16.9524	17.1146	16.9298	16.9528	16.4626
Smp_180310.1	60	10.0316	13.4104	NaN	7.56657	NaN
Smp_194050.1	60	NaN	11.1158	11.4889	9.32189	NaN
Smp_194770.1	100	11.6842	11.1666	12.2918	11.1419	11.8868
Smp_194840.1	100	9.33741	10.0256	10.9739	8.08955	9.42448
Smp_195080.1	80	9.71709	9.77041	11.0702	NaN	9.36991
Smp_196160.1	100	13.2947	13.416	14.3815	13.4144	13.6309
Smp_200190.1	100	15.5092	15.6833	15.9693	15.7016	15.5149
Smp_200240.1	60	NaN	8.63456	8.95929	NaN	8.17991
Smp_202690.1	80	8.45165	NaN	10.2726	10.6295	11.2535
Smp_004600.1	100	15.4504	15.4964	15.7111	15.6197	15.6546
Smp_203635.1	100	8.14405	9.12855	9.02549	9.84662	9.81984
Smp_204770.1	100	10.7859	11.4639	11.868	10.2761	10.9517
Smp_210310.1	80	NaN	8.59915	10.4694	9.79279	10.4505
Smp_210780.1	80	7.34382	8.627	8.4494	NaN	8.14028
Smp_210890.1	60	8.71272	9.37747	10.1751	NaN	NaN
Smp_212190.1;Smp_212190.2	60	NaN	8.69897	8.80208	NaN	9.36663
Smp_212920.1	80	NaN	7.82597	8.76395	8.77172	9.0474
Smp_213130.1	80	8.99247	NaN	10.4049	9.54387	10.6304
Smp_213240.1	60	7.16295	7.3116	NaN	NaN	7.57991
Smp_213300.1;Smp_213300.2	80	NaN	7.80174	8.70904	7.30621	8.86963
P62806;Smp_053300.1;Smp_053390.1;Smp_194870.1	100	21.222	21.5304	21.6648	21.4915	21.3742
Smp_214030.1	100	9.36052	10.1282	10.488	8.61712	10.1744
Smp_214050.1	60	8.11198	9.39775	9.89749	NaN	NaN
Smp_214060.1	100	11.8071	12.4124	12.8186	10.5419	11.8839
Smp_214320.2;Smp_214320.3	100	7.62983	10.9297	9.43239	8.44949	9.04329
Smp_245390.1;Smp_334270.1	100	10.8843	15.3793	11.2341	9.58795	11.9356
Smp_246840.1	80	7.71679	NaN	8.9741	8.13319	8.71667
Smp_247020.1	100	10.3309	10.346	11.5861	10.4254	10.9827
Smp_247080.1	100	10.2696	10.2331	11.7257	10.5072	11.6739
Smp_247170.1	100	7.86271	11.3166	10.1361	7.73336	9.24908
Smp_247460.1	80	8.34272	9.97794	10.3215	NaN	8.8626
Smp_247750.1	100	8.39219	9.66065	10.375	9.87693	10.0958
Smp_247760.1	80	NaN	8.06422	9.47403	9.7563	9.19734
Smp_301620.1	100	10.019	10.7197	11.7069	9.84168	10.9666
Smp_302170.1;Smp_302180.1;Smp_303400.1;Smp_303410.1;Smp_303550.1	100	18.4873	19.2829	19.2213	18.4459	19.269
Smp_302270.1	100	14.569	17.3166	17.3246	14.2271	15.8683
Smp_302290.1	100	10.3228	13.131	12.744	9.75062	11.6011
Smp_304260.1	100	11.3286	11.0693	11.7075	10.4489	11.7547
Smp_305200.1;Smp_314650.1	60	NaN	7.2591	8.69134	NaN	9.1235
Smp_306600.1	100	12.1381	12.813	13.2767	12.7781	12.7229
Smp_307010.1;Smp_307020.1	80	NaN	11.3362	11.245	11.8792	11.0628
Smp_308145.1	60	7.7463	9.29171	8.77596	NaN	NaN
Smp_008320.1	100	10.5505	10.4477	10.1164	10.0151	9.82691
Smp_309480.1;Smp_314640.1	100	11.2766	14.316	13.528	11.4644	13.0198
Smp_312140.1;Smp_332410.1	100	11.4949	14.456	14.5949	9.98521	12.5415
Smp_312360.1	80	10.2934	NaN	11.4565	11.2955	11.1637
Smp_312440.1;Smp_312460.1	100	12.4243	13.044	13.2072	12.1059	13.8001
Smp_312560.1;Smp_316120.1	80	8.41808	7.55787	8.816	NaN	9.13603
Smp_314200.1;Smp_317150.1	100	9.57931	11.0533	11.2148	9.55453	10.747
Smp_330600.1	80	9.02886	10.4966	8.72873	NaN	9.11838
Smp_315420.1;Smp_316270.1	100	13.0241	13.7626	14.6304	14.1758	13.7668
Smp_316760.1	80	7.10277	9.27039	8.62322	NaN	7.65197
Smp_317550.1;Smp_332240.1;Smp_332245.1	100	8.71515	9.71515	11.0504	9.7838	10.995
Smp_317980.2	100	6.98057	8.76405	9.53852	7.47262	7.97783
Smp_318890.1;Smp_318900.1;Smp_318920.1	100	11.4114	12.4875	11.9417	9.96695	11.0223
Smp_319650.1	100	8.86721	9.95194	10.908	8.52972	9.49097
Smp_321620.1	100	7.15838	7.99127	8.50187	8.03892	8.52598
Smp_322220.1	60	NaN	NaN	9.65444	10.4175	10.0873
Smp_322410.1	80	5.45929	NaN	9.37529	8.61186	8.20537
Smp_322820.1	60	8.47306	9.22579	9.91328	NaN	NaN
Smp_323640.1	100	9.4079	10.28	12.3064	9.86686	11.0737
Smp_323680.1	100	7.73515	10.1878	10.224	8.80245	10.4163
Smp_324360.1	60	8.85901	8.70761	NaN	NaN	8.6348
Smp_325920.1	80	7.64836	NaN	9.09326	9.30756	9.85704
Smp_327480.1	80	NaN	7.92584	9.01801	8.12295	8.91391
Smp_328480.1;Smp_328490.1	80	8.87458	8.89605	10.7622	8.35323	NaN
Smp_019640.1	100	7.88029	8.99243	9.08701	7.94985	8.96396
Smp_331730.1	80	9.10842	9.85801	10.2581	NaN	8.68147
Smp_331870.1	100	7.75172	8.75822	9.84118	7.69674	9.65227
Smp_202970.1	100	8.29574	9.66974	9.68933	9.54206	9.76402
Smp_332400.1	60	NaN	NaN	8.44444	7.79359	8.92156
Smp_332800.1	80	13.477	12.5333	14.2897	NaN	13.5521
Smp_333010.1	100	11.5132	12.724	12.8882	10.3391	11.2906
Smp_333810.1	100	8.96678	9.84262	10.5287	8.48316	8.6652
Smp_333930.1;Smp_334240.1	100	12.454	15.4487	12.3454	11.0821	12.4715
Smp_051260.1	80	NaN	9.56059	11.3685	12.3106	11.0535
Smp_334520.1;Smp_334590.1	100	14.4548	18.6428	15.0667	12.8856	15.4808
Smp_334530.1	80	8.77806	8.33723	8.57069	NaN	7.31481
Smp_335300.1	60	NaN	7.82874	8.40964	NaN	8.89581
Smp_335380.1	60	9.42521	11.2439	NaN	NaN	9.40498
Smp_335460.1;Smp_335470.1;Smp_335510.1	60	NaN	12.1201	11.4014	NaN	10.355
Smp_335490.1	100	11.7066	14.2195	13.153	11.609	12.3001
Smp_336250.1	100	11.3674	12.1061	12.2551	9.91056	11.1644
Smp_336770.1	100	11.0046	10.8586	11.3563	11.3152	11.8902
Smp_336990.1	80	11.578	15.2097	NaN	8.82959	10.3825
Smp_337000.1	60	9.47915	13.4975	NaN	NaN	10.0113
Smp_337330.1	80	9.67522	9.64558	NaN	9.91135	9.71641
Smp_340130.1;Smp_340130.2	80	NaN	7.93216	8.76352	7.46627	8.56051
Smp_340630.1;Smp_340630.2	100	8.32345	8.01395	10.1038	8.87971	9.73783
Smp_340760.1	60	NaN	10.8479	NaN	11.7947	11.1312
Smp_340850.1	60	9.66883	11.1018	NaN	NaN	10.7403
Smp_340900.1	100	8.83109	7.78731	10.3608	9.95119	10.2841
Smp_340960.1	80	9.42081	NaN	9.68735	10.1507	10.4781
Smp_341330.1	60	NaN	7.45121	9.80606	NaN	9.00885
Smp_341620.1	60	8.00092	NaN	9.70866	NaN	9.0617
Smp_341790.1	80	NaN	9.17113	11.9697	8.14872	10.0512
Smp_346020.1	100	8.14365	10.938	9.16678	7.78355	8.68359
Smp_346670.1	60	8.2599	8.39976	9.34995	NaN	NaN
Smp_347110.1	80	7.32185	NaN	8.75328	8.89136	8.91841
Smp_347450.1	60	NaN	9.62869	10.1693	8.76633	NaN
Smp_348010.1;Smp_348030.1	100	11.0513	13.9966	12.0783	12.4876	12.4281
Smp_348380.1	60	8.62663	10.2219	NaN	NaN	9.20887
Smp_349640.1	80	NaN	9.09283	9.08658	8.20997	8.97445
Smp_349880.1	100	12.7943	12.7714	12.425	12.9587	12.5938

## Sheet: Chronic intestine
PG.ProteinAccessions	% of valid values C	1C	2C	3C	4C	5C
Smp_082240.1;Smp_348800.1	100	19.4064	19.6838	19.6439	19.6759	19.9089
Smp_090120.1;Smp_103790.1	100	18.5563	18.7198	18.3803	18.7053	18.494
Smp_053300.1;Smp_053390.1;Smp_194870.1	100	21.3964	21.8561	21.9555	21.9786	21.9084
Smp_000260.1	100	10.5711	10.8559	11.6272	10.5621	10.4352
Smp_000660.1	100	10.4278	9.79375	10.7845	10.1966	9.30771
Smp_001360.1	80	NaN	7.74909	7.9857	7.45322	7.27315
Smp_002410.1	100	7.84113	8.72938	8.45951	9.32245	9.10429
Smp_002880.1	100	18.0774	18.0798	18.3948	18.1965	18.3638
Smp_003770.1	60	NaN	7.51844	NaN	9.51999	8.95459
Smp_003990.1	100	12.2827	11.9088	12.5006	11.3309	11.745
Smp_004470.1	60	NaN	NaN	8.90661	10.7447	10.1677
Smp_004600.1	100	15.2474	15.18	15.1637	15.4293	15.3631
Smp_004780.1	80	NaN	9.12737	9.46607	10.3104	9.94209
Smp_004990.1	60	7.96375	NaN	NaN	9.68686	8.89742
Smp_005880.1	100	11.8876	12.1072	12.295	11.7159	12.0628
Smp_006390.1	100	9.46738	9.04314	10.4287	9.38203	9.62759
Smp_006550.1	100	9.66629	9.0571	10.2295	8.77431	8.36883
Smp_006560.1	100	10.4345	8.68632	11.0573	8.92319	8.65737
Smp_008070.1	100	14.5182	13.7885	15.0702	13.2021	13.3004
Smp_008320.1	80	10.3967	NaN	10.6878	10.5655	10.8213
Smp_008490.1	60	NaN	NaN	8.84198	10.4324	10.419
Smp_008545.1	100	15.0936	14.7894	15.2455	16.1343	15.774
Smp_009230.1;Smp_317720.1	60	9.23977	NaN	10.3835	NaN	9.19769
Smp_009760.1	100	11.2917	11.9564	12.1304	12.3413	12.0431
Smp_010940.1	100	10.0945	9.62775	9.45884	10.2301	9.86793
Smp_011030.1	100	8.93486	8.85889	10.568	8.78442	8.84217
Smp_012720.1	100	10.7527	10.5902	10.9871	11.058	10.5537
Smp_012930.1	60	8.86459	NaN	10.1114	9.68454	NaN
Smp_012980.1	60	NaN	NaN	7.83769	8.82835	8.69503
Smp_014780.1	80	9.53127	10.0951	NaN	10.0517	9.31514
Smp_017360.1	60	8.76622	NaN	NaN	10.0966	9.21244
Smp_018530.1	60	NaN	8.896	NaN	9.66795	9.84824
Smp_019010.1	80	8.3857	8.86914	8.93867	NaN	7.43137
Smp_019050.1	60	9.02563	NaN	9.69678	NaN	8.97389
Smp_019630.1	60	NaN	6.93945	NaN	7.5785	7.81505
Smp_019640.1	60	10.4039	NaN	NaN	9.77734	9.61806
Smp_022400.1	100	8.23204	8.86071	9.01169	8.84443	8.1755
Smp_022960.1	80	NaN	9.43477	9.60679	10.2762	9.73499
Smp_024110.1	100	15.5426	15.3718	15.7488	14.9941	14.941
Smp_024140.1	60	NaN	7.10649	NaN	8.6293	8.14106
Smp_024850.1	60	7.52983	NaN	NaN	9.15087	7.8842
Smp_025860.1	100	10.7503	9.67571	11.9493	9.65285	10.5586
Smp_026560.1	100	18.9005	19.1864	19.808	19.7088	19.5364
Smp_027920.1	100	16.0564	16.252	15.6526	16.2959	16.1856
Smp_028190.1	60	7.73446	8.01217	NaN	8.24841	NaN
Smp_028440.1	60	NaN	7.87686	8.62457	8.15013	NaN
Smp_029500.1	80	9.1248	9.342	9.65761	NaN	8.74078
Smp_029820.1	100	9.60507	8.37225	10.1036	10.9295	11.185
Smp_030370.1	100	16.1962	16.0766	17.0308	16.1075	16.2264
Smp_030500.1	80	NaN	7.9204	8.88665	9.36915	8.97501
Smp_030690.1	100	9.13077	9.33146	10.1572	11.4573	11.0004
Smp_030730.1	100	17.3318	17.5477	17.7019	18.2201	17.9199
Smp_032670.1	80	9.24018	NaN	10.5613	10.6833	10.6222
Smp_032950.1	100	9.57027	9.84041	10.7968	10.4035	10.9192
Smp_033330.1	80	NaN	7.85136	8.82289	7.75152	8.41466
Smp_033400.1	100	12.307	10.5802	12.6833	10.7156	10.7678
Smp_033760.1	80	NaN	7.31784	8.3119	8.04987	7.98707
Smp_034840.1	100	10.2032	11.0063	10.7539	11.6285	11.295
Smp_035200.1	60	NaN	NaN	8.55527	9.64729	8.98281
Smp_035270.1	100	13.6306	13.3259	14.0412	12.8696	13.0454
Smp_036220.1;Smp_108390.1	100	12.8194	12.0737	12.3221	13.2769	12.7303
Smp_036270.1	100	12.6761	12.636	12.482	12.7952	12.8681
Smp_037530.1	80	10.0949	9.61496	10.7731	NaN	9.26271
Smp_038100.1	80	8.85983	8.23092	NaN	10.4948	9.57328
Smp_038950.1	100	11.3046	11.3247	11.7771	11.3589	11.1981
Smp_039400.1	100	10.6225	9.9646	11.5355	10.365	10.2598
Smp_040130.1	100	13.0432	12.3036	13.1295	12.0949	11.9128
Smp_040790.1	100	10.5015	10.3692	11.2419	9.76476	10.2205
Smp_041740.1	100	12.5891	13.0085	13.0949	14.4026	13.6276
Smp_042160.1	100	12.2525	12.2353	12.889	13.0744	12.67
Smp_042400.1	100	9.25625	9.36151	10.5425	9.3217	9.45234
Smp_043100.1;Smp_043100.2	60	NaN	NaN	10.0096	10.2473	10.3938
Smp_046740.1	100	8.53421	8.87221	8.53608	9.44944	9.16607
Smp_046800.1	60	9.38321	NaN	10.1945	NaN	8.03241
Smp_047370.1	100	11.1365	11.2538	11.4636	11.0257	11.0916
Smp_047650.1	60	NaN	NaN	7.65075	10.2491	10.1207
Smp_048050.1;Smp_048050.2;Smp_049230.1	100	8.99165	10.2524	10.54	11.788	11.6722
Smp_048430.1	80	8.60311	NaN	9.22734	9.57742	8.20811
Smp_048650.1	60	8.90698	8.16733	9.79125	NaN	NaN
Smp_049150.1	80	8.91221	7.42387	7.8505	8.50479	NaN
Smp_049550.1	100	17.439	17.6822	18.3312	18.0527	18.1007
Smp_051260.1	80	NaN	13.9242	14.0807	13.8581	12.3693
Smp_051550.1	80	8.92898	8.65792	9.22089	7.90076	NaN
Smp_052060.1	60	NaN	NaN	7.97755	8.13879	8.46064
Smp_052910.1	100	13.4909	13.8148	14.247	13.8426	13.8932
Smp_053220.1	100	10.5428	10.6568	11.1209	9.59502	10.0753
Smp_053610.1	100	13.4992	13.3741	13.6344	13.2743	13.1171
Smp_053940.1	100	9.24082	9.50153	9.01936	11.1309	10.6417
Smp_054240.1	100	10.3669	9.68602	11.2928	10.8724	10.2717
Smp_054340.1	60	NaN	NaN	8.15242	9.38505	9.15253
Smp_054360.1	80	NaN	8.00272	8.74996	9.05405	8.3983
Smp_054540.1	60	NaN	7.79369	NaN	9.16823	9.21285
Smp_056370.1	100	9.76938	9.9172	10.5062	9.36964	9.62998
Smp_056760.1	100	11.2705	11.2155	12.2252	11.5903	12.1162
Smp_056970.1	100	12.1988	12.5946	12.7933	12.7229	12.6902
Smp_059790.1;Smp_302460.1	100	10.4743	10.373	11.0115	10.4955	10.4756
Smp_060010.1	60	8.13944	NaN	9.33633	7.86593	NaN
Smp_061920.1	60	NaN	NaN	9.23886	9.07941	8.98312
Smp_062420.1	100	9.11026	9.30913	9.89225	11.5345	11.233
Smp_063090.1	100	13.357	13.8361	13.8062	13.8659	13.8079
Smp_063420.1	100	14.2548	14.3039	14.0376	14.2031	14.0262
Smp_064380.1	100	9.84354	9.02058	9.1571	9.66427	8.21464
Smp_064860.1	100	9.11644	8.99992	10.1345	11.462	10.858
Smp_065470.1	80	NaN	8.23062	9.14908	9.86778	8.89225
Smp_065610.1	100	10.8695	10.9224	11.5249	11.9425	11.4361
Smp_066890.1	60	NaN	NaN	8.3868	9.38356	8.35529
Smp_069130.1	100	9.67028	9.72214	10.2519	11.1278	10.395
Smp_070600.1	100	9.8022	9.85123	10.295	9.06183	8.65818
Smp_071390.1	100	9.22614	8.18393	10.7502	8.8237	9.18712
Smp_072330.1	100	11.2611	11.2517	11.8952	13.1236	12.5095
Smp_072900.1	100	9.84914	9.34889	9.92419	8.84805	9.23086
Smp_073500.1	80	7.37663	NaN	7.29165	7.86688	7.7834
Smp_075210.1	60	8.39568	NaN	8.82687	NaN	9.5023
Smp_078590.1	60	7.77854	NaN	NaN	9.81619	9.72053
Smp_079010.1	100	8.95258	9.50965	9.95955	9.6816	9.72113
Smp_079220.1	60	8.88734	NaN	12.5537	10.5492	NaN
Smp_079230.1	100	10.5523	10.0819	11.4561	9.75385	9.83862
Smp_079770.1	100	11.0534	11.1734	12.0793	11.7696	12.2234
Smp_080920.1	100	10.1644	9.38342	10.5478	9.58409	9.40097
Smp_082030.1	100	10.0064	9.97985	9.87556	8.68076	8.77702
Smp_083080.1	60	NaN	8.1279	9.29333	NaN	8.61639
Smp_083410.1	100	9.26628	8.66516	9.83699	10.0587	9.21396
Smp_083870.1	60	NaN	7.63546	NaN	8.88735	8.60295
Smp_085110.1	100	9.5096	8.84081	8.54233	9.45863	9.04223
Smp_085150.1	80	8.92074	9.73417	NaN	8.91227	8.67117
Smp_086470.1	100	10.8165	10.8939	12.1372	11.4723	11.9322
Smp_086480.1	100	11.9476	11.1775	12.6896	10.9863	11.711
Smp_087760.1	100	10.3255	10.003	10.9598	12.0935	11.324
Smp_088720.1	100	9.22285	9.80166	9.81966	10.5557	10.5302
Smp_088950.1;Smp_088950.2	60	7.63071	NaN	NaN	8.74784	8.50946
Smp_089290.1	80	9.49982	NaN	8.9956	8.65512	8.57365
Smp_089370.1	100	8.88949	8.98235	10.7925	8.37268	8.82552
Smp_089670.1	80	NaN	10.0364	10.9467	11.4584	10.8119
Smp_090080.1	100	8.83822	9.7107	10.6368	10.204	9.9718
Smp_091010.1	100	11.8694	11.9605	12.0679	10.8936	12.295
Smp_092750.1	100	10.7678	11.0287	10.8064	11.2412	11.1079
Smp_093440.1	100	15.1362	16.2753	15.8851	15.9959	16.0049
Smp_093750.1	100	12.4405	12.2878	12.4232	12.3549	12.4981
Smp_093820.1	60	NaN	7.8041	NaN	9.94587	9.07312
Smp_094420.1	60	NaN	8.79992	NaN	9.16984	8.906
Smp_094880.1	60	NaN	NaN	8.09261	8.85774	7.21003
Smp_095360.1	100	12.529	11.4328	12.6814	11.1706	10.5367
Smp_096390.1	100	10.6921	11.3574	12.5649	12.6546	12.6085
Smp_096750.1	80	NaN	13.1881	12.6795	13.3148	12.6926
Smp_096760.1	100	9.92019	10.3669	10.184	10.3974	10.4549
Smp_097380.1	100	11.9928	11.5467	12.6877	13.3531	13.0438
Smp_097490.1	100	9.17294	9.32456	11.586	9.96595	10.3052
Smp_097660.1	100	8.389	8.64561	9.53966	9.83958	9.24723
Smp_097800.1	100	8.52309	9.60416	8.4369	10.0928	10.0471
Smp_098420.1	100	10.9807	11.825	12.16	11.6572	13.1696
Smp_098890.1;Smp_098890.2	60	NaN	8.27629	NaN	9.49504	9.11011
Smp_100090.1	100	8.76989	9.7054	8.57088	9.88936	10.1392
Smp_103560.1	100	9.09073	9.104	9.64519	9.73579	8.91057
Smp_105320.1	100	13.1795	12.3346	10.945	13.4598	11.8796
Smp_106130.1	100	8.88762	8.74521	8.56674	10.0627	9.88617
Smp_110280.2	60	6.51423	NaN	NaN	8.99824	8.69313
Smp_113620.1	60	NaN	8.00581	NaN	9.57082	9.49162
Smp_120360.1	100	11.7885	11.0426	11.5457	11.8032	11.503
Smp_120670.1	80	NaN	9.33015	9.56085	12.4158	12.773
Smp_129050.1	100	11.4831	11.0153	11.8089	11.4403	12.2006
Smp_133600.1	100	13.1466	13.1062	13.2343	13.2221	12.919
Smp_134510.1	100	9.36945	9.49664	10.4019	10.1145	10.1038
Smp_134600.1	80	10.808	11.158	NaN	10.8078	11.4233
Smp_138060.1	100	10.8701	10.5706	12.5269	10.2339	11.6573
Smp_138070.1	100	9.93286	8.57627	12.205	10.1252	10.5453
Smp_138080.1	100	10.8937	10.296	12.5188	10.9415	11.6025
Smp_138760.1	60	NaN	8.27972	8.22948	NaN	8.56429
Smp_140270.1	100	8.93244	8.96409	9.1355	7.76904	7.79228
Smp_140590.1	60	NaN	NaN	8.07523	8.51566	8.43549
Smp_140900.1	60	NaN	8.61725	9.07904	7.72854	NaN
Smp_143840.1	80	9.09653	NaN	9.24647	11.013	9.55476
Smp_145300.1	100	8.63683	8.12467	10.022	10.634	10.7158
Smp_146250.1	100	9.11871	8.80525	8.78593	10.0031	9.6986
Smp_149900.1	100	14.9726	15.0222	14.5166	14.9939	14.958
Smp_152710.1	100	10.4942	9.98834	10.6761	8.83344	9.26598
Smp_153790.1;Smp_153790.2	80	NaN	10.8186	10.3285	11.3939	10.1464
Smp_154260.1;Smp_176160.1	100	11.5746	12.2146	11.9327	10.1782	11.1354
Smp_154290.1	100	10.4701	11.4133	11.1412	9.2292	10.8373
Smp_154610.1	80	NaN	8.48093	7.75449	8.00217	8.63856
Smp_154900.1	100	8.05456	7.8805	8.74853	8.83331	8.36918
Smp_155060.1	100	10.8217	10.4933	11.1179	11.6826	11.3047
Smp_158110.1	80	9.15345	NaN	8.41462	11.0465	10.409
Smp_159800.1	100	12.4019	11.9374	14.9323	12.8037	13.7349
Smp_159830.1	100	9.63583	8.7609	12.5802	10.1285	11.1394
Smp_162370.1	100	11.4617	11.452	12.2045	12.4294	11.7884
Smp_163050.1	80	11.5717	11.716	NaN	11.4596	11.8586
Smp_163720.1	100	8.29651	8.65673	9.16702	9.57052	9.44967
Smp_164650.1	100	9.01882	8.17197	9.11979	9.24622	9.00155
Smp_165780.1	60	8.97205	NaN	10.1213	NaN	8.28831
Smp_167830.1	100	8.73987	8.2427	10.4478	10.3031	9.66702
Smp_173700.1	80	11.4186	NaN	11.6284	11.4642	11.2771
Smp_176200.1	100	10.5969	10.105	11.1875	9.88905	9.61166
Smp_179250.1	80	9.90089	10.8528	NaN	13.2754	12.7949
Smp_179300.1	80	9.12091	8.67337	NaN	10.6422	10.1445
Smp_180000.1;Smp_350050.1	100	16.86	16.8768	16.8111	16.8523	16.6995
Smp_180310.1	60	9.6083	NaN	12.7609	NaN	12.0195
Smp_194050.1	60	NaN	10.2989	NaN	11.5653	12.3115
Smp_194770.1	100	11.6242	10.7929	11.7266	10.7809	10.2623
Smp_194840.1	80	9.84038	9.49126	9.84394	NaN	8.72756
Smp_195080.1	80	9.4704	9.26611	9.95318	8.16107	NaN
Smp_196160.1	100	12.481	13.078	12.9826	13.7403	13.3856
Smp_200190.1	100	15.6042	15.4631	15.1712	15.7753	15.3723
Smp_202970.1	80	NaN	10.9528	10.7776	12.5938	10.8897
Smp_203635.1	60	NaN	7.90864	NaN	9.51836	9.10299
Smp_204770.1	100	10.749	10.8615	10.7721	10.8974	10.6854
Smp_210310.1	60	9.1948	NaN	NaN	9.3993	9.19763
Smp_213720.1	80	NaN	9.44468	9.58153	9.18646	9.53454
Smp_214030.1	80	NaN	8.84456	8.81138	9.75408	9.69441
Smp_214050.1	60	NaN	8.46067	8.87076	NaN	7.84787
Smp_214060.1	100	11.3433	11.6319	12.126	10.7792	11.14
Smp_214190.1	60	NaN	NaN	8.03488	9.78779	8.33555
Smp_214320.2;Smp_214320.3	60	NaN	NaN	8.51095	9.51085	10.7327
Smp_245390.1;Smp_334270.1	100	11.3975	11.0382	13.3211	13.242	13.4853
Smp_247020.1	100	9.72152	10.4058	9.67838	10.3613	10.3411
Smp_247080.1	100	9.3783	9.36643	11.9406	11.0419	10.5263
Smp_247170.1	80	NaN	8.89208	9.68947	10.5915	10.2369
Smp_247460.1	80	8.88027	7.72153	9.91271	NaN	8.31952
Smp_247750.1	80	NaN	8.98589	8.89128	10.805	10.9764
Smp_301620.1	100	10.0175	10.2469	10.1473	11.0505	10.2879
Smp_302170.1;Smp_302180.1;Smp_303400.1;Smp_303410.1;Smp_303550.1	100	18.4625	18.478	18.8646	19.1526	18.9572
Smp_302270.1	100	14.8145	15.3327	16.7288	16.6026	17.2271
Smp_302290.1	100	10.5852	11.0148	12.4376	12.2708	12.8948
Smp_304260.1	100	10.8977	10.4252	11.3246	10.5083	9.90299
Smp_306600.1	100	12.3701	12.4456	12.5679	13.2604	12.5545
Smp_307010.1;Smp_307020.1	80	11.9551	12.0362	11.2934	11.3707	NaN
Smp_308370.1	100	12.4546	12.4553	13.1925	13.152	13.0451
Smp_309480.1;Smp_314640.1	100	12.8214	13.7712	14.6902	15.0864	13.9899
Smp_312140.1;Smp_332410.1	100	12.7268	13.4852	14.6961	13.0641	14.0037
Smp_312440.1;Smp_312460.1	100	12.3577	12.1287	13.3853	13.045	12.1862
Smp_314200.1;Smp_317150.1	100	10.0161	10.0925	10.8728	11.2144	9.91256
Smp_315420.1;Smp_316270.1	100	12.8017	13.752	12.9319	15.0754	14.3216
Smp_316760.1	60	NaN	NaN	10.0006	7.99428	9.81937
Smp_317550.1;Smp_332240.1;Smp_332245.1	80	8.39505	8.40018	NaN	10.2961	9.9419
Smp_317980.2	80	NaN	7.68648	8.92357	6.12993	9.38166
Smp_318890.1;Smp_318900.1;Smp_318920.1	100	11.4078	10.6912	11.9016	10.4497	11.0672
Smp_323640.1	100	10.0225	9.90351	10.4612	11.8872	11.8896
Smp_324360.1	80	9.00163	NaN	9.59114	10.968	10.1282
Smp_327540.1	60	NaN	NaN	8.75454	9.23214	9.82599
Smp_330600.1	80	9.97978	NaN	10.2464	11.3476	11.1271
Smp_331870.1	60	7.59711	NaN	NaN	8.97905	8.73519
Smp_332100.1	100	12.675	11.3345	13.049	13.7039	13.3651
Smp_332800.1	100	13.6393	13.6436	13.5574	12.9893	13.1162
Smp_333010.1	100	12.4027	12.1935	13.093	11.3387	11.5076
Smp_333810.1	100	8.8398	9.68743	9.11539	9.47913	9.14347
Smp_333930.1;Smp_334240.1	100	12.3117	13.8538	13.7935	14.7738	14.5653
Smp_334080.1	100	17.0582	16.9758	17.1559	17.3233	17.3317
Smp_334520.1;Smp_334590.1	100	14.38	14.0502	16.6569	16.4056	16.9038
Smp_335380.1	80	10.71	NaN	11.5667	12.3917	12.0674
Smp_335460.1;Smp_335470.1;Smp_335510.1	60	NaN	11.1918	NaN	10.7185	12.3911
Smp_335490.1	100	10.75	12.8938	12.6197	12.0466	14.1401
Smp_336250.1	100	12.1349	11.4229	12.1806	11.3109	11.1901
Smp_336770.1	100	10.8019	10.7265	10.9676	11.6281	10.6869
Smp_336990.1	100	11.4123	10.0446	14.3979	11.9352	13.4968
Smp_337000.1	80	10.1482	NaN	12.4812	11.3167	12.0171
Smp_337330.1	100	9.2824	10.0835	10.0199	9.53444	9.32932
Smp_340630.1;Smp_340630.2	60	NaN	NaN	8.33374	9.10829	9.07143
Smp_340760.1	60	NaN	NaN	11.0856	11.6077	12.7816
Smp_340850.1	60	NaN	10.0509	NaN	10.7088	10.444
Smp_340960.1	60	NaN	NaN	10.404	10.381	9.54716
Smp_341790.1	80	NaN	9.00324	9.41699	11.1721	11.4463
Smp_342570.1	80	10.9836	NaN	10.9009	10.5493	11.3029
Smp_345790.1	100	10.7134	11.83	12.6978	10.9188	9.43015
Smp_346020.1	80	NaN	8.04405	8.69042	8.29113	10.6382
Smp_346390.1	60	NaN	NaN	11.1462	11.0564	10.8337
Smp_347450.1	80	NaN	7.71591	8.44561	8.48585	9.52875
Smp_348010.1;Smp_348030.1	100	9.8569	10.4377	12.1042	12.063	14.3816
Smp_348380.1	60	NaN	NaN	9.48107	11.16	10.6465
Smp_349880.1	100	12.462	12.773	12.058	12.8559	12.8897
