# Supplementary material for: True Schistosoma mansoni eggs-cretome revealed by laser microdissection of infected mouse liver and intestine
Source: Front Cell Infect Microbiol. 2026 May 15;16:1807773. doi: 10.3389/fcimb.2026.1807773 (PMC13219023; doi:10.3389/fcimb.2026.1807773)
Supplement: Supplementary Data Sheet 2 — Principal component analysis. Schistosomal proteins identified in liver and small intestine tissues from individual mouse replicates during acute and chronic infection phases (acute: 1A–5A; chronic: 1C–5C). [file Table2.xlsx]

## Sheet: Liver
PG.ProteinAccessions	1A	2A	3A	4A	5A	1C	2C	3C	4C	5C
Smp_082240.1;Smp_348800.1	20.3196277618408	20.5246982574463	20.4409408569336	20.2575664520264	20.4123992919922	20.2539882659912	20.4099521636963	20.2584323883057	20.2231292724609	20.3054828643799
Smp_090120.1;Smp_103790.1	16.1062355041504	15.9635162353516	16.2244873046875	16.0209140777588	15.9308967590332	15.7281351089478	15.8253927230835	15.7861137390137	15.7907457351685	15.9659576416016
Smp_053300.1;Smp_053390.1;Smp_194870.1	21.8980045318604	22.1120872497559	21.9683856964111	21.7802925109863	21.8299293518066	21.6565914154053	21.6405925750732	21.4734134674072	21.7020988464355	21.6088523864746
Smp_000260.1	10.6335487365723	10.4297208786011	9.95390129089355	10.7332000732422	10.1752119064331	9.69051647186279	9.97426414489746	9.45195865631104	9.16806507110596	10.5173969268799
Smp_000660.1	9.05594730377197	9.34574222564697	9.09877395629883	9.16818332672119	9.48516082763672	7.73373937606812	8.67630577087402	7.00854110717773	8.08625888824463	8.4116039276123
Smp_001360.1	8.70310592651367	8.22388362884521	NaN	8.04089736938477	8.35194396972656	8.09566116333008	NaN	NaN	NaN	NaN
Smp_002410.1	9.50958824157715	9.06242370605469	8.88028621673584	8.64168357849121	8.69965839385986	8.19157218933105	NaN	NaN	7.62734413146973	9.45497226715088
Smp_002510.1	7.81978464126587	6.97916030883789	8.0239782333374	7.84031200408936	NaN	6.19125080108643	NaN	NaN	NaN	NaN
Smp_002630.1	9.87387466430664	8.92323589324951	9.6039514541626	8.61188983917236	8.88420104980469	10.2605667114258	NaN	NaN	NaN	9.78026008605957
Smp_002880.1	17.9451332092285	17.8756084442139	18.0553207397461	18.1516895294189	18.1996841430664	17.7585334777832	17.8554515838623	17.672342300415	17.7890453338623	17.8442897796631
Smp_003970.1	8.86942100524902	NaN	NaN	8.86625957489014	NaN	NaN	NaN	NaN	NaN	NaN
Smp_003990.1	16.7370471954346	16.6399307250977	16.501932144165	16.6789321899414	16.5248565673828	16.2508563995361	15.9976224899292	15.5582895278931	15.9270286560059	16.4255638122559
Smp_004350.1	8.58878326416016	8.3702278137207	7.44250440597534	NaN	8.65937995910645	NaN	7.32070112228394	NaN	NaN	NaN
Smp_004470.1	8.83946514129639	8.76299476623535	9.62924003601074	8.85805797576904	NaN	8.19490623474121	8.2616548538208	NaN	8.77098083496094	8.86664867401123
Smp_004600.1	9.34903430938721	9.28283405303955	8.79942417144775	NaN	9.02071094512939	NaN	NaN	NaN	NaN	NaN
Smp_004780.1	9.93122386932373	9.16595077514648	8.89102745056152	8.94565963745117	8.74148368835449	8.26544284820557	NaN	NaN	NaN	NaN
Smp_004990.1	9.13914394378662	9.0109691619873	9.16783714294434	NaN	8.42131233215332	7.64302349090576	7.32072448730469	NaN	NaN	NaN
Smp_005880.1	13.7227830886841	13.654598236084	12.9588584899902	12.6691846847534	13.4533386230469	12.6578340530396	12.4397611618042	11.3717708587646	11.833420753479	12.3592519760132
Smp_006390.1	10.9761009216309	11.1399831771851	10.7043790817261	10.9541931152344	10.3350687026978	10.1210451126099	10.1174726486206	9.20507621765137	8.8557653427124	10.9869651794434
Smp_006550.1	10.2521162033081	9.91426658630371	9.75459480285645	9.34421157836914	10.0435991287231	9.25902557373047	9.06819343566895	NaN	8.48241519927979	9.62601184844971
Smp_006560.1	10.5025815963745	10.8111038208008	10.2896070480347	10.652174949646	10.1746969223022	8.89890003204346	10.0649452209473	8.51393890380859	9.39821720123291	9.66265392303467
Smp_008070.1	14.9301595687866	15.2495889663696	14.4385042190552	14.8248243331909	14.3470344543457	14.2846508026123	14.3034524917603	13.8992910385132	13.7310943603516	15.0896167755127
Smp_008320.1	7.23988151550293	8.5260181427002	NaN	NaN	NaN	NaN	NaN	NaN	NaN	NaN
Smp_008490.1	11.0102548599243	11.3426752090454	9.26209831237793	11.1276884078979	10.2665643692017	8.81512451171875	9.0735330581665	8.23038196563721	8.75669384002686	10.1243438720703
Smp_008545.1	15.6428327560425	15.2543087005615	15.436185836792	15.529932975769	15.4187030792236	14.9303674697876	14.98020362854	14.9008560180664	14.8182754516602	15.1527318954468
Smp_009230.1;Smp_317720.1	9.6434383392334	10.754566192627	9.96105098724365	10.147518157959	9.28396034240723	NaN	9.23369884490967	NaN	NaN	10.0793609619141
Smp_009760.1	12.0754661560059	11.9582176208496	11.7657155990601	11.7898321151733	11.7352628707886	10.9538669586182	10.6753578186035	9.18833160400391	10.2028312683105	10.8173856735229
Smp_010940.1	9.36056900024414	8.5418176651001	8.72503662109375	9.18509101867676	8.50534152984619	NaN	NaN	NaN	7.36751270294189	NaN
Smp_011030.1	9.49592304229736	9.46056652069092	8.98787784576416	9.44108867645264	9.2172327041626	8.42254734039307	8.52554893493652	7.82479763031006	7.721022605896	9.69975185394287
Smp_012720.1	9.41315650939941	9.39611148834229	NaN	9.21287059783936	NaN	NaN	10.0846529006958	8.8132791519165	NaN	10.0257205963135
Smp_012930.1	8.62778854370117	8.42873287200928	NaN	NaN	8.67004489898682	7.95570993423462	NaN	NaN	NaN	8.43553638458252
Smp_012980.1	7.97999811172485	7.19759941101074	NaN	NaN	7.35771417617798	7.73453235626221	NaN	NaN	NaN	NaN
Smp_013210.1	9.53681945800781	9.23588275909424	8.56117820739746	8.06965065002441	9.32573795318604	8.76865768432617	8.05820369720459	NaN	NaN	8.86142921447754
Smp_015720.1	8.68277549743652	8.49077320098877	7.86545991897583	NaN	8.46380043029785	NaN	NaN	NaN	7.69700717926025	NaN
Smp_016730.1	9.37167263031006	9.76612758636475	8.77524375915527	9.01449298858643	8.96671104431152	8.05013847351074	8.71585273742676	8.0316858291626	NaN	9.18485069274902
Smp_017360.1	8.24667930603027	NaN	8.24380970001221	7.1959023475647	7.6865496635437	NaN	NaN	NaN	NaN	NaN
Smp_018240.1;Smp_018240.2	9.14620494842529	7.9947452545166	8.69458293914795	8.68577480316162	8.5421895980835	8.58475303649902	NaN	NaN	NaN	NaN
Smp_018260.1	6.80960893630981	6.71786975860596	NaN	NaN	NaN	NaN	NaN	NaN	NaN	NaN
Smp_018530.1	8.88754367828369	8.40489673614502	8.5590934753418	8.5619068145752	8.60658550262451	NaN	NaN	NaN	NaN	NaN
Smp_019010.1	9.45137500762939	8.67641735076904	8.29662418365479	8.5247163772583	9.01516342163086	9.03466415405273	8.88396549224854	NaN	8.14229583740234	NaN
Smp_019280.1	8.77665424346924	8.10878276824951	NaN	NaN	7.85789680480957	NaN	NaN	NaN	NaN	NaN
Smp_019630.1	8.34037113189697	NaN	NaN	NaN	NaN	NaN	NaN	NaN	NaN	NaN
Smp_021330.1	12.7163381576538	NaN	12.9762878417969	12.8966970443726	13.1843299865723	13.2390232086182	13.4033985137939	12.8650207519531	13.1025304794312	13.0265789031982
Smp_022400.1	9.88690662384033	9.56567764282227	9.05887889862061	8.55211925506592	9.30445575714111	9.00469017028809	8.55134201049805	NaN	8.5575532913208	8.47214412689209
Smp_022640.1	9.17876148223877	9.29878711700439	9.35584926605225	NaN	8.55971240997314	NaN	NaN	NaN	8.49774932861328	NaN
Smp_022960.1	9.74430656433105	9.9202766418457	9.53889465332031	9.47005462646484	9.53956890106201	7.93756771087646	8.97494411468506	NaN	7.68091535568237	NaN
Smp_024110.1	16.309684753418	16.1787128448486	15.6235971450806	15.4543781280518	16.0370826721191	15.4970273971558	15.3069715499878	13.9717254638672	14.5397367477417	15.2857866287231
Smp_025160.1;Smp_025160.2;Smp_025160.3	10.1747751235962	10.0681295394897	NaN	NaN	9.62356758117676	NaN	NaN	NaN	NaN	NaN
Smp_026560.1	18.9006767272949	18.966402053833	19.2717876434326	19.2605094909668	18.5658798217773	19.1222457885742	18.789379119873	18.9189472198486	18.7826805114746	19.6446781158447
Smp_027920.1	16.0831165313721	16.0283317565918	16.1741924285889	15.8577404022217	16.0440216064453	15.6218490600586	15.7807292938232	15.4809017181396	15.7308712005615	15.7094621658325
Smp_028190.1	9.34216403961182	9.3788890838623	8.95118808746338	9.24245071411133	9.31842708587646	8.60034465789795	NaN	NaN	8.16560554504395	8.6235294342041
Smp_028440.1	9.01165390014648	9.2949161529541	8.11414051055908	9.35372257232666	8.81812191009521	NaN	NaN	NaN	NaN	NaN
Smp_028500.1	8.5413646697998	7.9517502784729	7.68284702301025	NaN	7.85586833953857	NaN	6.93047475814819	NaN	NaN	7.68344116210938
Smp_029390.1	7.94568252563477	NaN	NaN	NaN	7.0858268737793	NaN	NaN	NaN	NaN	NaN
Smp_029500.1	10.1495733261108	10.1435403823853	9.36246967315674	9.54041290283203	9.92296886444092	9.12937355041504	9.10130405426025	NaN	8.27507305145264	9.06196689605713
Smp_029820.1	10.3389339447021	NaN	9.46828174591064	9.87139892578125	NaN	NaN	NaN	NaN	NaN	NaN
Smp_030370.1	17.3886184692383	16.9867286682129	16.6560115814209	17.0758361816406	16.9213047027588	16.278923034668	16.1295986175537	15.3016624450684	15.6040391921997	15.8815078735352
Smp_030500.1	10.6275997161865	10.6902914047241	10.2528162002563	9.67389869689941	10.0598468780518	9.57834720611572	9.74040126800537	NaN	9.04221534729004	9.69974708557129
Smp_030690.1	10.3812284469604	9.79506206512451	9.9201135635376	10.371057510376	9.37415790557861	9.28384590148926	8.80249977111816	NaN	9.0608959197998	8.99819946289063
Smp_030730.1	17.8559188842773	17.976001739502	17.8344287872314	17.8388156890869	17.6086559295654	17.3718204498291	17.4144172668457	17.1810169219971	17.2392616271973	17.734733581543
Smp_031570.1	8.79373359680176	8.78533935546875	NaN	NaN	NaN	NaN	NaN	NaN	NaN	NaN
Smp_032670.1	10.6601619720459	11.4717416763306	10.3095998764038	10.6094732284546	10.2371625900269	9.57785797119141	9.21570014953613	NaN	8.98172569274902	9.57844924926758
Smp_032810.1	9.44789695739746	8.73275470733643	8.35011959075928	NaN	NaN	NaN	NaN	NaN	NaN	NaN
Smp_032950.1	9.97200679779053	10.2302980422974	10.3745975494385	10.1499834060669	10.1490602493286	9.53747463226318	9.2543478012085	NaN	8.46117305755615	9.72083759307861
Smp_033330.1	8.24989986419678	8.28617382049561	NaN	NaN	7.24700736999512	NaN	NaN	NaN	NaN	8.43069171905518
Smp_033400.1	12.2149705886841	12.8296947479248	12.0340604782104	12.4155511856079	11.9421854019165	11.2173624038696	11.6821298599243	11.1339855194092	11.0265312194824	12.8703165054321
Smp_033540.1	10.1321115493774	10.634446144104	9.30142974853516	9.89126873016357	10.2925796508789	8.78621196746826	9.31178379058838	NaN	8.72384738922119	9.33354187011719
Smp_034840.1	11.25475025177	10.9042367935181	10.6084098815918	10.6459503173828	10.6680917739868	10.0414781570435	9.38215827941895	NaN	8.70209312438965	9.39651584625244
Smp_035200.1	8.69472885131836	7.85419607162476	7.80998611450195	6.23665571212769	NaN	NaN	NaN	NaN	NaN	NaN
Smp_035270.1	14.1625423431396	13.9663352966309	13.2269191741943	13.5497894287109	13.7130393981934	12.7762289047241	12.9005250930786	11.6260347366333	12.3366327285767	12.7103471755981
Smp_036220.1;Smp_108390.1	12.559175491333	12.1960783004761	11.4742364883423	11.8554134368896	11.0006608963013	10.2429838180542	11.4337015151978	12.0384511947632	11.3519039154053	9.79313564300537
Smp_036270.1	12.7996129989624	12.5485811233521	12.7562227249146	12.3430976867676	12.3894462585449	12.2966947555542	11.9789743423462	12.8074178695679	12.2323532104492	12.1868896484375
Smp_037530.1	10.0152626037598	10.5309505462646	10.0043239593506	10.2301387786865	9.95058345794678	8.33880615234375	9.270188331604	NaN	8.75884342193604	9.90077495574951
Smp_037700.1	9.45147132873535	9.25635623931885	NaN	NaN	9.3229341506958	NaN	NaN	NaN	NaN	NaN
Smp_038100.1	8.85660552978516	9.1322660446167	8.87539768218994	9.28579711914063	8.38303375244141	8.23123359680176	NaN	NaN	NaN	NaN
Smp_038950.1	12.1672134399414	12.0190114974976	11.5943918228149	11.5291891098022	11.8538684844971	10.9105167388916	10.9806051254272	NaN	10.1765642166138	11.0882129669189
Smp_039400.1	9.91872024536133	9.89423847198486	9.68616676330566	10.0012769699097	9.39942264556885	8.2942008972168	9.17711544036865	7.81658697128296	7.98874282836914	9.80762577056885
Smp_040130.1	13.0227508544922	12.8720808029175	12.3992280960083	12.4095249176025	12.6655569076538	11.6475763320923	12.0794696807861	11.002986907959	11.6918144226074	12.3445625305176
Smp_040790.1	10.9097766876221	10.6719274520874	10.163477897644	10.3467979431152	10.505407333374	9.54944229125977	10.0429639816284	8.03877353668213	8.86320877075195	9.57819557189941
Smp_041060.1	9.44373607635498	7.25835180282593	NaN	8.7367582321167	7.71973419189453	6.85161352157593	NaN	NaN	7.81639862060547	8.65264129638672
Smp_041740.1	8.9282751083374	8.58881092071533	8.58529663085938	8.06571578979492	8.69566249847412	NaN	NaN	NaN	NaN	NaN
Smp_042160.1	13.2640733718872	13.0269451141357	12.7021493911743	12.4454755783081	12.8769454956055	12.2521381378174	11.8384618759155	10.5238990783691	11.2884893417358	11.7830629348755
Smp_042400.1	9.78481388092041	9.5038013458252	8.94985485076904	9.88888931274414	9.32460975646973	8.72567176818848	NaN	NaN	NaN	9.29753017425537
Smp_042680.1	8.41437339782715	8.84817981719971	NaN	8.57936668395996	8.73443412780762	NaN	NaN	NaN	NaN	NaN
Smp_043100.1;Smp_043100.2	10.6932506561279	10.7703714370728	10.5351238250732	10.9216823577881	10.3963537216187	10.0909852981567	NaN	NaN	10.3549938201904	10.4710597991943
Smp_043670.1;Smp_043670.2	8.92065525054932	8.48373603820801	NaN	8.40263938903809	8.73046970367432	NaN	NaN	NaN	NaN	NaN
Smp_045560.1	7.77512407302856	NaN	NaN	8.11418437957764	NaN	NaN	NaN	NaN	NaN	NaN
Smp_045610.1	8.88923072814941	8.31249332427979	8.64832305908203	8.63843059539795	8.36121273040771	NaN	NaN	NaN	NaN	NaN
Smp_046060.1;Smp_046060.2	10.579288482666	10.1276998519897	NaN	10.8677654266357	11.1187105178833	11.1410055160522	NaN	10.931694984436	NaN	10.4772281646729
Smp_046090.1	9.63227367401123	9.57535934448242	9.37786388397217	8.84316349029541	8.52937889099121	8.6657657623291	NaN	NaN	8.1563606262207	NaN
Smp_046740.1	8.0785961151123	NaN	NaN	8.83349323272705	NaN	8.86075592041016	NaN	NaN	NaN	NaN
Smp_046800.1	10.5649013519287	10.9422636032104	9.47299289703369	10.1729259490967	9.79823017120361	8.83447265625	9.42517566680908	9.14342880249023	8.42148590087891	10.6003856658936
Smp_047370.1	11.7286176681519	12.0477771759033	11.4334506988525	11.2474756240845	11.9037857055664	11.2653551101685	10.708911895752	9.32874298095703	10.1808862686157	11.1368312835693
Smp_047650.1	9.88185882568359	9.40633487701416	9.85907363891602	NaN	NaN	9.27124214172363	8.25417232513428	NaN	NaN	9.18608379364014
Smp_048050.1;Smp_048050.2;Smp_049230.1	11.5615072250366	11.4971914291382	11.2178182601929	11.3134670257568	10.8851366043091	10.097484588623	9.92364120483398	8.67475414276123	9.71742820739746	10.3391122817993
Smp_048430.1	9.47132968902588	9.18241596221924	8.51776218414307	9.02205848693848	8.52183628082275	8.33330821990967	8.49915218353271	NaN	NaN	8.54945659637451
Smp_049150.1	7.5203537940979	8.05838775634766	NaN	8.83434963226318	7.86529874801636	7.25212574005127	8.70339012145996	NaN	7.39111328125	NaN
Smp_049550.1	19.3249988555908	18.7746829986572	18.6231727600098	18.7190761566162	18.5966701507568	18.1143779754639	18.0115947723389	17.8563423156738	18.1519565582275	17.8252029418945
Smp_050940.1	10.1586952209473	9.90606117248535	9.4006986618042	9.60996150970459	9.49870777130127	9.85094356536865	10.4007692337036	10.0096387863159	9.67348003387451	9.11498069763184
Smp_051550.1	8.08636283874512	8.30883502960205	8.20612716674805	NaN	7.92533397674561	8.12274074554443	NaN	NaN	NaN	NaN
Smp_052060.1	7.18363952636719	7.67375993728638	7.52097368240356	6.88418245315552	8.25393390655518	NaN	NaN	NaN	NaN	NaN
Smp_053220.1	11.9184808731079	12.1703319549561	11.1279020309448	11.3464441299438	11.7328958511353	10.6794672012329	10.7863826751709	9.90946769714355	10.2802972793579	10.911416053772
Smp_053940.1	9.77423572540283	8.74702739715576	9.02632617950439	9.05718994140625	8.62982177734375	7.70515155792236	NaN	NaN	8.27577877044678	NaN
Smp_054240.1	10.355770111084	10.4291210174561	10.267954826355	10.5763645172119	9.98470497131348	8.9367847442627	9.64117050170898	NaN	8.50145244598389	10.0189914703369
Smp_054340.1	8.42686557769775	8.50161266326904	7.62066650390625	NaN	7.99779796600342	NaN	NaN	NaN	NaN	NaN
Smp_054360.1	9.66321754455566	9.98598003387451	9.06460189819336	9.01053333282471	9.39728832244873	8.17343997955322	8.92050552368164	NaN	NaN	7.65833139419556
Smp_056360.1	9.2607421875	NaN	8.5154447555542	8.08208560943604	NaN	NaN	NaN	NaN	7.60757780075073	NaN
Smp_056370.1	10.5978860855103	10.4932489395142	9.26510238647461	10.0700645446777	10.1148204803467	NaN	9.61245822906494	8.85538578033447	9.12046813964844	9.55994415283203
Smp_056760.1	12.0666418075562	11.6371250152588	11.1383323669434	11.8576383590698	11.276439666748	10.5851402282715	10.6302318572998	9.70878410339355	9.68794727325439	10.3598508834839
Smp_056970.1	14.2972393035889	14.0757188796997	13.8203029632568	13.4565944671631	13.7943077087402	12.8640041351318	12.9189710617065	11.3318252563477	12.2330951690674	13.1339492797852
Smp_058350.1	9.4262866973877	9.49630737304688	9.20883655548096	9.44663429260254	8.76315212249756	8.61756229400635	8.14113712310791	NaN	NaN	9.25051021575928
Smp_059790.1;Smp_302460.1	11.0007982254028	10.6510438919067	10.4532260894775	10.1004314422607	10.6313581466675	9.85185813903809	10.17702293396	8.7907886505127	9.30735301971436	10.0307874679565
Smp_061920.1	NaN	8.87263488769531	8.87895488739014	9.07890892028809	NaN	NaN	NaN	NaN	NaN	NaN
Smp_062420.1	9.36115169525146	9.10283184051514	8.64078712463379	9.30260467529297	8.28582668304443	NaN	NaN	NaN	8.74654388427734	NaN
Smp_063090.1	14.1745023727417	14.3650064468384	13.4797773361206	13.720251083374	14.1572256088257	13.4048480987549	13.3235807418823	12.6585330963135	12.4965848922729	13.5559558868408
Smp_063120.1	9.14495754241943	8.45670890808105	8.65721130371094	NaN	9.04921817779541	NaN	NaN	NaN	NaN	NaN
Smp_063420.1	9.72783088684082	9.62929821014404	9.62796497344971	9.30227375030518	9.54044437408447	8.94921016693115	9.206618309021	9.50372791290283	9.31754207611084	8.45609951019287
Smp_064380.1	7.95965194702148	8.49281215667725	NaN	8.99456214904785	9.04718017578125	8.1677713394165	7.98766326904297	NaN	7.39312076568604	7.48483896255493
Smp_064860.1	11.9384098052979	11.396954536438	11.4223098754883	11.5650835037231	10.8962640762329	10.5824117660522	NaN	NaN	10.794828414917	NaN
Smp_065610.1	10.2900524139404	10.2269554138184	10.3725099563599	9.76245307922363	9.59687900543213	8.7432918548584	9.38455867767334	9.28074836730957	8.86631965637207	9.36544418334961
Smp_066760.1	7.77639484405518	8.04879093170166	NaN	NaN	6.53534746170044	NaN	NaN	NaN	NaN	NaN
Smp_066890.1	9.06433582305908	8.73398303985596	9.45476245880127	8.24933433532715	7.94132995605469	NaN	NaN	NaN	7.76441287994385	NaN
Smp_069130.1	10.3808107376099	10.1230716705322	9.92974185943604	9.96497249603271	9.80959892272949	9.07222652435303	8.38000583648682	NaN	8.6564416885376	8.82416725158691
Smp_070600.1	9.17049598693848	9.1362190246582	8.3302059173584	8.73502922058105	9.09702777862549	8.81779289245605	8.12558460235596	NaN	8.06131553649902	8.14418029785156
Smp_070780.1	8.55143928527832	7.81687259674072	NaN	NaN	7.42700147628784	NaN	NaN	NaN	NaN	NaN
Smp_071390.1	11.9647312164307	11.6549491882324	11.1641483306885	11.3605127334595	11.5506916046143	10.0573949813843	11.1022987365723	9.40188980102539	10.4753875732422	11.1555604934692
Smp_072330.1	12.3249988555908	11.7719097137451	11.7245426177979	11.5971555709839	11.5526819229126	10.5261087417603	10.1562547683716	8.81748294830322	10.427041053772	10.2990760803223
Smp_072630.1;Smp_337020.1;Smp_337030.1	10.0743942260742	10.5975923538208	10.2089519500732	9.75159358978271	9.33754444122314	9.76599311828613	NaN	NaN	9.09024715423584	10.258415222168
Smp_072900.1	11.0268239974976	10.2670040130615	10.4415140151978	10.6034898757935	10.498067855835	9.23270225524902	9.57625675201416	8.73644638061523	9.1943359375	8.78984928131104
Smp_073880.1	8.20646858215332	NaN	8.31647396087646	6.96131420135498	NaN	NaN	NaN	NaN	NaN	NaN
Smp_073940.1	8.35825538635254	7.44374895095825	8.37622165679932	7.23812294006348	NaN	8.22676467895508	NaN	NaN	NaN	NaN
Smp_076230.1	7.79570388793945	NaN	NaN	NaN	NaN	NaN	NaN	NaN	NaN	NaN
Smp_078590.1	10.3193511962891	10.618670463562	9.60014820098877	9.40395832061768	9.80567932128906	8.91975402832031	NaN	NaN	8.89626502990723	NaN
Smp_079010.1	10.9483690261841	10.6635980606079	10.2491750717163	10.3260631561279	10.5534086227417	9.37617301940918	9.6765661239624	NaN	9.08201217651367	9.93673992156982
Smp_079220.1;Smp_348850.1	9.60775470733643	9.17607688903809	8.89936447143555	9.06462574005127	7.68371534347534	NaN	NaN	NaN	NaN	NaN
Smp_079230.1	10.7348527908325	10.891749382019	10.2228269577026	10.7885866165161	10.4784135818481	8.73550796508789	9.98144721984863	8.67317676544189	8.99142360687256	10.5271797180176
Smp_079270.1	8.89687252044678	9.75680637359619	7.47181701660156	9.87831592559814	8.53953170776367	NaN	NaN	NaN	NaN	8.60925960540771
Smp_079430.1	8.95658302307129	9.3136739730835	NaN	9.39267635345459	9.46976375579834	8.48722839355469	8.79468631744385	NaN	9.341965675354	NaN
Smp_079770.1	12.2745656967163	11.931282043457	11.0646028518677	11.6714506149292	11.7836074829102	10.7274904251099	10.9069013595581	9.57844734191895	10.0407400131226	10.7534208297729
Smp_079970.1	6.38573026657104	NaN	9.07723712921143	7.58794164657593	8.91620349884033	9.05530548095703	9.18023586273193	10.1342449188232	9.27878379821777	9.44700336456299
Smp_080920.1	9.46711349487305	10.2308406829834	9.51888275146484	9.16504573822021	10.0174160003662	9.38842010498047	9.32520771026611	NaN	NaN	9.25790786743164
Smp_082030.1	10.6876010894775	10.5140371322632	9.99950790405273	10.2391719818115	10.580717086792	9.56487846374512	10.0433511734009	8.97896766662598	9.33164024353027	9.87136936187744
Smp_083080.1	9.45329475402832	9.38523578643799	9.38639450073242	9.05883979797363	9.21878147125244	7.81148290634155	7.76478481292725	NaN	8.14949035644531	7.87690114974976
Smp_083410.1	9.93298435211182	9.73250865936279	9.32228755950928	9.25177574157715	9.65591335296631	NaN	NaN	NaN	NaN	NaN
Smp_083870.1	9.06674575805664	9.24460887908936	8.6745080947876	NaN	9.04970550537109	NaN	NaN	NaN	7.1903657913208	8.06383800506592
Smp_085150.1	9.71568965911865	9.66748237609863	9.24380683898926	9.21579647064209	9.10950946807861	8.42599201202393	8.82033348083496	NaN	NaN	NaN
Smp_086470.1	11.8457050323486	12.01682472229	11.6459217071533	11.6108121871948	11.8487319946289	11.2301998138428	11.2027959823608	10.3720512390137	10.694091796875	11.8103857040405
Smp_086480.1	12.0352048873901	12.3886127471924	11.8463048934937	11.8937435150146	11.4996566772461	11.4001426696777	11.2314033508301	10.1954717636108	10.3955278396606	11.8256025314331
Smp_086590.1	8.04682350158691	NaN	8.04158687591553	NaN	NaN	NaN	NaN	NaN	NaN	NaN
Smp_087250.1	8.46818065643311	8.17891502380371	8.12560081481934	8.06283187866211	NaN	NaN	NaN	NaN	NaN	8.98883724212646
Smp_087760.1	10.0547552108765	9.72592258453369	9.62413120269775	9.74906921386719	9.75491333007813	9.23431968688965	9.40878009796143	NaN	9.28193759918213	8.8621187210083
Smp_088720.1	10.8386449813843	10.820348739624	10.3806600570679	10.7008428573608	10.306209564209	9.84060382843018	9.89407444000244	8.43508052825928	9.1405200958252	9.44395160675049
Smp_089370.1	12.1322479248047	12.1052923202515	11.2668027877808	11.0183296203613	11.7011375427246	11.0802450180054	10.8152008056641	10.2207136154175	10.3401231765747	10.7436656951904
Smp_089670.1	11.5248823165894	11.2894535064697	11.6063041687012	10.9947185516357	11.225245475769	10.729193687439	10.7926559448242	9.94793033599854	9.66533279418945	10.2674007415771
Smp_090080.1	10.2040510177612	10.5861291885376	10.7263851165771	9.89527320861816	11.1081256866455	10.3434734344482	9.32155704498291	10.0069847106934	9.30912590026855	9.46911430358887
Smp_091010.1	11.6732835769653	11.5614852905273	12.1405582427979	11.2816858291626	12.2216644287109	12.0186643600464	11.1223917007446	11.9370040893555	12.1648569107056	11.7635889053345
Smp_091230.1	8.66446304321289	9.10109043121338	NaN	8.67958164215088	8.41111660003662	NaN	NaN	NaN	NaN	8.68694114685059
Smp_092750.1	11.7749013900757	11.594217300415	10.9450149536133	11.3583431243896	11.7662916183472	11.0325393676758	10.6199340820313	9.86516380310059	10.1302633285522	10.4462032318115
Smp_094420.1	8.33967685699463	8.51602268218994	8.62203884124756	8.6345329284668	8.38237762451172	8.58948230743408	NaN	NaN	NaN	NaN
Smp_094880.1	8.08538627624512	8.2514820098877	NaN	7.36512565612793	NaN	NaN	NaN	NaN	NaN	NaN
Smp_095360.1	11.9859161376953	12.1160583496094	11.2755088806152	12.2642765045166	11.4163179397583	10.5626125335693	11.2041969299316	10.660701751709	10.7495374679565	11.9352970123291
Smp_096390.1	12.7596006393433	13.4931774139404	13.2103052139282	13.2651243209839	12.71120262146	12.5539875030518	12.0099840164185	11.1214580535889	11.2376518249512	12.5447902679443
Smp_096760.1	10.6718463897705	10.2688655853271	10.0694704055786	9.72463130950928	10.3301496505737	9.64585590362549	9.55750179290771	7.34818601608276	8.96604633331299	8.78693771362305
Smp_097380.1	12.2731714248657	12.2833423614502	12.247353553772	12.3545961380005	11.5501165390015	11.1218452453613	11.3578014373779	NaN	10.7804651260376	12.3551301956177
Smp_097490.1	11.5066957473755	12.0246171951294	11.2298336029053	11.7554578781128	11.1089305877686	10.3479824066162	10.866587638855	9.77223968505859	9.86498546600342	11.8150177001953
Smp_097590.1	NaN	NaN	NaN	NaN	9.14042282104492	10.1630744934082	10.4194231033325	11.0728359222412	10.2858457565308	9.86475372314453
Smp_097660.1	9.16803169250488	9.51602172851563	8.94050693511963	8.61307621002197	9.1837100982666	NaN	8.24260807037354	NaN	7.62385225296021	NaN
Smp_098420.1	11.6702480316162	12.1373748779297	12.050989151001	12.4618453979492	11.0849294662476	11.8507843017578	11.1013679504395	9.76742744445801	10.0579996109009	11.7507486343384
Smp_100090.1	9.25682353973389	8.60720634460449	9.61399364471436	9.37542629241943	8.99623489379883	9.14723300933838	NaN	NaN	NaN	NaN
Smp_102040.1	9.27439975738525	8.54067707061768	8.26757144927979	NaN	NaN	NaN	NaN	NaN	7.59836483001709	NaN
Smp_103140.1	9.17754936218262	8.77878856658936	9.50895977020264	8.32402992248535	NaN	NaN	NaN	NaN	NaN	NaN
Smp_103560.1	10.0597066879272	9.91282176971436	9.09990406036377	9.32858657836914	9.87097549438477	8.57146739959717	9.46558094024658	8.28865814208984	8.91626358032227	8.16067123413086
Smp_106130.1	8.72043132781982	7.72363519668579	8.55548763275146	7.69323444366455	7.91159963607788	NaN	NaN	NaN	NaN	NaN
Smp_119920.1	7.50857973098755	7.05750799179077	7.55609321594238	NaN	NaN	NaN	NaN	NaN	7.25919103622437	NaN
Smp_120670.1	11.6849184036255	11.4406824111938	9.64497375488281	12.3352069854736	10.2690258026123	10.5603170394897	11.7814559936523	8.41787910461426	9.53810405731201	10.6397933959961
Smp_124100.1	7.45659255981445	NaN	5.9738302230835	10.0286684036255	NaN	7.48633193969727	9.37948513031006	NaN	7.14620161056519	9.64696598052979
Smp_126020.1	8.4260892868042	8.63370132446289	NaN	NaN	NaN	NaN	NaN	NaN	NaN	NaN
Smp_129050.1	12.7621212005615	12.5319356918335	12.6223850250244	12.6585121154785	12.7429933547974	13.6460676193237	14.1891527175903	14.1156578063965	13.8359231948853	13.7261037826538
Smp_130300.1	8.74459648132324	8.04923152923584	7.63491868972778	8.74233245849609	NaN	NaN	NaN	NaN	7.83324861526489	NaN
Smp_133210.1	8.07577896118164	7.77583456039429	8.79113388061523	NaN	NaN	NaN	NaN	NaN	NaN	NaN
Smp_133600.1	13.4964590072632	13.7420530319214	13.6814498901367	14.0112457275391	13.7718448638916	13.7532472610474	13.6522960662842	13.4203081130981	13.3948640823364	13.7045059204102
Smp_134510.1	9.76887321472168	10.7645654678345	10.3769235610962	10.4462175369263	9.92472457885742	9.31038093566895	9.13243198394775	NaN	NaN	10.3828649520874
Smp_138060.1	9.71392154693604	10.3773984909058	10.4830684661865	9.5312385559082	9.86847972869873	9.808762550354	9.60899925231934	NaN	NaN	9.96623611450195
Smp_138070.1	10.0052881240845	10.8416118621826	11.1112489700317	10.1624212265015	11.0265560150146	9.26029586791992	10.7413644790649	8.29619884490967	8.53485679626465	8.91068649291992
Smp_138080.1	12.0483417510986	11.7674226760864	13.0805110931396	10.7998428344727	12.5130615234375	11.3571939468384	11.0417098999023	10.9050378799438	9.69250106811523	11.0117607116699
Smp_138760.1	11.0870513916016	11.3379678726196	10.4308366775513	10.3576259613037	10.8318395614624	9.69419384002686	9.87231540679932	9.01646995544434	9.71776580810547	10.3616695404053
Smp_140270.1	11.5231876373291	11.3163261413574	10.6020765304565	10.6535863876343	10.8698081970215	9.85706806182861	10.7044658660889	9.42920303344727	10.1816577911377	10.4654836654663
Smp_140590.1	8.71813201904297	8.946702003479	9.0860424041748	8.6674108505249	8.08166885375977	8.51802158355713	7.51222801208496	NaN	7.18695974349976	8.50836658477783
Smp_140900.1	9.53556537628174	9.65323352813721	7.59040784835815	8.87105178833008	9.19610595703125	NaN	NaN	NaN	7.88691425323486	9.25687313079834
Smp_143840.1	10.3685274124146	10.4438610076904	9.89669704437256	9.55484580993652	9.52301216125488	8.55844402313232	8.64212799072266	NaN	8.7493953704834	8.79157257080078
Smp_145300.1	11.109787940979	11.4006690979004	10.8017740249634	10.8704433441162	9.93552017211914	10.2584676742554	9.55271816253662	8.34810066223145	9.19879913330078	9.81993675231934
Smp_147050.1	8.33964824676514	NaN	7.74813556671143	NaN	NaN	NaN	NaN	NaN	NaN	NaN
Smp_149900.1	14.6567182540894	14.809401512146	14.6293087005615	14.6456499099731	14.8017015457153	14.487982749939	14.6324491500854	14.5523796081543	14.6390190124512	14.3758411407471
Smp_150690.1	7.80726528167725	8.20155429840088	8.03904724121094	NaN	8.02389240264893	NaN	NaN	NaN	NaN	NaN
Smp_151030.1;Smp_151030.2	7.9783353805542	8.25506591796875	8.59864044189453	NaN	8.05601024627686	7.79153156280518	7.1662859916687	NaN	NaN	NaN
Smp_152710.1	11.4740028381348	11.1655712127686	10.2804718017578	10.9999942779541	11.0498294830322	10.249174118042	10.711688041687	9.42862033843994	9.77437686920166	10.3120098114014
Smp_153490.1	7.79225444793701	8.32910346984863	7.5432300567627	7.55027103424072	7.33108234405518	6.81636428833008	NaN	NaN	6.80170154571533	NaN
Smp_153790.1;Smp_153790.2	11.318395614624	11.2917194366455	11.2622079849243	11.0537195205688	11.3503646850586	11.5624666213989	11.5248470306396	10.3230609893799	11.2144842147827	11.5375471115112
Smp_154260.1;Smp_176160.1	12.5509157180786	11.7715950012207	12.2095804214478	12.0442705154419	11.7191257476807	12.1080255508423	11.4775238037109	11.2029237747192	10.9154138565063	12.4595499038696
Smp_154290.1	11.3905467987061	10.7237377166748	10.8744602203369	11.1437902450562	11.3102989196777	11.2679882049561	10.2137098312378	10.0758142471313	10.2188997268677	11.5385112762451
Smp_154900.1	8.35856914520264	8.45238876342773	NaN	8.14627647399902	8.37716579437256	NaN	NaN	NaN	NaN	8.17168140411377
Smp_155060.1	10.6978549957275	9.96710395812988	9.95043182373047	10.034029006958	9.88944053649902	NaN	NaN	NaN	NaN	NaN
Smp_158110.1	8.9251070022583	9.04155540466309	8.68678760528564	8.81341648101807	8.86727333068848	9.41994857788086	9.86370086669922	9.70496463775635	8.52123928070068	9.26991748809814
Smp_159800.1	14.5152635574341	15.0414190292358	16.1427364349365	14.4308366775513	15.5845966339111	14.8746652603149	14.3865585327148	13.3000774383545	12.8696565628052	14.3878135681152
Smp_159830.1	11.3505811691284	12.0857982635498	12.6251306533813	10.9261960983276	11.9561901092529	9.75499153137207	9.3295783996582	8.84648704528809	7.9809947013855	10.1955270767212
Smp_162360.1	9.84376525878906	9.47557258605957	8.89930725097656	8.71210098266602	8.7086181640625	NaN	NaN	8.077317237854	7.29896450042725	8.80843830108643
Smp_162370.1	9.1050271987915	NaN	9.35513687133789	NaN	8.24442481994629	NaN	NaN	NaN	NaN	NaN
Smp_162630.1	8.08448314666748	7.69630241394043	7.2828893661499	NaN	7.81253337860107	NaN	NaN	NaN	NaN	NaN
Smp_163050.1	16.4637641906738	16.4769134521484	16.2544231414795	16.6347312927246	16.7884273529053	17.0009269714355	16.9988136291504	16.8503017425537	16.8766498565674	16.5602245330811
Smp_163570.1;Smp_163570.2	15.7330732345581	15.5991878509521	15.3493423461914	15.4874706268311	15.5352430343628	15.9143171310425	16.2675380706787	15.8145847320557	15.9057998657227	15.8998956680298
Smp_163720.1	8.96672630310059	9.49098777770996	9.12659931182861	9.23643970489502	9.44431018829346	9.19147968292236	8.40720653533936	7.73847675323486	8.27664566040039	NaN
Smp_164100.1	8.10162448883057	8.43707084655762	9.49426078796387	8.66525268554688	8.87115478515625	9.70910167694092	NaN	NaN	7.61516571044922	NaN
Smp_164650.1	8.7149543762207	8.52578258514404	8.16896152496338	8.10225963592529	7.87360095977783	NaN	NaN	NaN	6.72049903869629	NaN
Smp_165490.1	10.9121179580688	10.8760042190552	11.014687538147	10.4411296844482	11.1179218292236	10.8692121505737	10.971302986145	10.9972381591797	11.0874738693237	10.3182897567749
Smp_165780.1	8.97554206848145	9.35257434844971	8.52335929870605	9.42270660400391	NaN	NaN	NaN	NaN	7.88254642486572	NaN
Smp_166600.1	8.41303253173828	8.29248809814453	NaN	NaN	7.86615991592407	NaN	NaN	NaN	NaN	NaN
Smp_167890.1	8.12815570831299	7.61504745483398	6.72539615631104	NaN	6.7124810218811	NaN	NaN	NaN	NaN	6.98416423797607
Smp_176180.1	10.1044893264771	9.85259342193604	NaN	10.9192609786987	8.54566669464111	8.82970142364502	9.9069299697876	NaN	7.82616853713989	8.45808887481689
Smp_176200.1	10.7433471679688	10.9376611709595	10.4653930664063	10.9424066543579	10.461630821228	10.5530414581299	9.90902805328369	9.68833541870117	9.87893390655518	10.9640922546387
Smp_179250.1	12.1854572296143	11.8441963195801	9.21925926208496	12.4778642654419	10.606858253479	11.9697856903076	11.9121971130371	10.4385681152344	10.3088150024414	10.8147411346436
Smp_179300.1	9.18011665344238	NaN	8.11853790283203	8.62444305419922	7.69976377487183	NaN	NaN	NaN	NaN	7.21276521682739
Smp_180310.1	10.8647499084473	10.7014408111572	11.5457191467285	10.4981155395508	11.0496578216553	10.0057220458984	9.33204555511475	NaN	NaN	8.93100643157959
Smp_181720.1;Smp_327490.1;Smp_327490.2	9.04288005828857	10.3819828033447	NaN	NaN	9.55881500244141	NaN	NaN	NaN	8.97753810882568	NaN
Smp_186670.1	9.18714237213135	NaN	9.87218856811523	NaN	10.0780391693115	8.91866207122803	NaN	9.44222927093506	9.7371072769165	9.83879089355469
Smp_194720.1	7.88256072998047	NaN	8.30032253265381	NaN	NaN	NaN	NaN	NaN	NaN	NaN
Smp_194770.1	11.245400428772	11.2476577758789	10.6165800094604	10.9475622177124	11.0967664718628	9.66064453125	10.464467048645	8.17173671722412	9.99687576293945	9.97335910797119
Smp_194840.1	9.60150051116943	9.3807258605957	8.99867534637451	8.87423801422119	9.82114505767822	8.31453609466553	9.66806221008301	7.86338233947754	8.55585098266602	9.23040103912354
Smp_195080.1	10.3273220062256	10.2579793930054	9.51440715789795	9.90864086151123	9.74295806884766	8.24761581420898	9.17641448974609	NaN	8.73394012451172	9.66469478607178
Smp_196160.1	12.8883209228516	13.2529230117798	12.8384342193604	12.8883428573608	13.100510597229	12.8712797164917	12.6828470230103	12.5947599411011	12.8632650375366	12.721079826355
Smp_200190.1	14.9337024688721	14.8724002838135	14.8861217498779	14.7805509567261	14.8283863067627	14.7741279602051	14.7060346603394	14.3952522277832	14.8504333496094	14.6834201812744
Smp_200240.1	9.10619163513184	8.72053337097168	9.11720657348633	8.43491172790527	8.09752178192139	NaN	NaN	NaN	NaN	NaN
Smp_201330.1	6.66289615631104	7.96368885040283	NaN	NaN	NaN	NaN	NaN	NaN	NaN	NaN
Smp_203635.1	7.94816064834595	7.82894802093506	8.83846092224121	7.0174036026001	7.48938179016113	NaN	NaN	NaN	NaN	NaN
Smp_204770.1	11.4384775161743	11.4470043182373	11.0627994537354	11.0253591537476	11.2634429931641	10.7725391387939	10.169490814209	NaN	9.37352275848389	10.4950742721558
Smp_210780.1	9.293381690979	8.97611618041992	8.51293563842773	8.36395168304443	8.7297830581665	9.11625194549561	NaN	NaN	NaN	NaN
Smp_210890.1	8.47428226470947	8.59204864501953	8.36816215515137	8.44152641296387	8.42201042175293	8.56239223480225	8.30698204040527	NaN	8.74339294433594	8.74660110473633
Smp_212200.1	NaN	10.8638381958008	10.5068244934082	11.1368541717529	10.9416217803955	11.7342615127563	11.3248157501221	11.2810182571411	11.2042093276978	10.9643106460571
Smp_213130.1	8.73032474517822	NaN	8.36338233947754	NaN	NaN	NaN	NaN	NaN	NaN	NaN
Smp_213240.1	7.64955377578735	7.94117641448975	8.03918075561523	7.9392352104187	7.31929540634155	NaN	NaN	NaN	NaN	NaN
Smp_214030.1	9.97616195678711	9.73214149475098	9.32160186767578	9.52430534362793	9.5743579864502	NaN	8.2588939666748	NaN	8.3783655166626	NaN
Smp_214050.1	9.1074047088623	9.45940208435059	8.42033004760742	8.56160736083984	9.12292575836182	NaN	8.22307777404785	7.35565519332886	7.92790651321411	9.28261756896973
Smp_214060.1	12.5934381484985	12.6889572143555	11.7632856369019	11.6780118942261	12.2709321975708	10.885781288147	11.5003862380981	9.93625736236572	10.5526084899902	11.7003002166748
Smp_214320.2;Smp_214320.3	11.120210647583	9.42144680023193	9.74065208435059	9.52813911437988	9.09794902801514	10.3353729248047	NaN	NaN	6.48517465591431	10.0429315567017
Smp_245390.1;Smp_334270.1	12.5200595855713	13.4456405639648	14.7607107162476	13.666675567627	14.5378084182739	12.3014545440674	12.1922769546509	10.5506057739258	10.1897211074829	11.1863641738892
Smp_247020.1;Smp_347870.1	11.1944532394409	10.6709098815918	10.6618347167969	10.3876132965088	11.0639095306396	10.1399831771851	9.59059619903564	NaN	9.77364826202393	NaN
Smp_247080.1	10.5707750320435	10.791187286377	11.114221572876	10.5475311279297	10.2588777542114	9.20653343200684	9.87596797943115	9.06482982635498	8.64836502075195	8.98901271820068
Smp_247170.1	10.9871768951416	11.1646518707275	11.0797424316406	10.1258974075317	10.0392198562622	9.48813438415527	8.71216297149658	NaN	9.63314342498779	NaN
Smp_247460.1	10.0493459701538	10.032320022583	9.23747158050537	9.67580699920654	9.43860244750977	NaN	9.15417289733887	NaN	NaN	9.78257274627686
Smp_247750.1	9.52372455596924	9.98466682434082	8.3424129486084	10.2141752243042	9.62803173065186	10.5051574707031	8.51481246948242	7.79787635803223	8.21628952026367	9.35845756530762
Smp_247760.1	9.68853664398193	9.68474006652832	NaN	10.2766332626343	8.57937908172607	9.555588722229	9.30436420440674	NaN	NaN	NaN
Smp_267080.1	8.19368457794189	9.16692543029785	8.74870872497559	9.08154487609863	7.98783874511719	8.34366798400879	NaN	NaN	NaN	8.7885103225708
Smp_300310.1	NaN	9.15635871887207	NaN	NaN	9.93445110321045	9.34554100036621	NaN	NaN	8.89374256134033	9.71212768554688
Smp_301620.1	10.0600051879883	9.78026390075684	9.68729019165039	9.49756526947021	9.6402473449707	9.20800113677979	8.90734672546387	7.50423383712769	8.00480270385742	NaN
Smp_302170.1;Smp_302180.1;Smp_303400.1;Smp_303410.1;Smp_303550.1	19.0210571289063	18.6264610290527	18.8082504272461	18.5268497467041	18.5623302459717	17.9281330108643	17.7502727508545	17.6223621368408	17.8807888031006	18.1848487854004
Smp_302270.1	17.0388889312744	17.270544052124	17.006814956665	16.8837203979492	16.5620040893555	15.915545463562	15.4503355026245	14.5964040756226	15.1193017959595	16.3319034576416
Smp_302290.1	12.8115367889404	13.2018718719482	12.9053602218628	12.6224899291992	12.3987989425659	11.6727542877197	11.3018026351929	10.0828590393066	10.8158044815063	12.2441005706787
Smp_302930.1	10.2165241241455	NaN	9.87526893615723	9.91345500946045	9.31091022491455	10.6690816879272	10.418604850769	10.3348875045776	10.5689973831177	10.9982767105103
Smp_304260.1	11.6375856399536	11.4620513916016	10.6054725646973	11.1371898651123	11.6390886306763	10.4922361373901	10.9347038269043	NaN	9.5980167388916	9.95074081420898
Smp_306600.1	13.4144582748413	13.3714542388916	13.0815715789795	12.8892822265625	13.0109090805054	12.2629766464233	12.5500116348267	11.8795185089111	12.2164850234985	12.4994430541992
Smp_307010.1;Smp_307020.1	11.2503776550293	11.2258005142212	10.9384632110596	11.021656036377	10.6032743453979	11.4699602127075	11.9397392272949	11.7752361297607	10.5316820144653	11.1168584823608
Smp_308145.1	9.7538595199585	10.1247262954712	9.44578647613525	8.91683292388916	9.50304794311523	8.91517448425293	7.82269382476807	NaN	8.30411148071289	9.25762939453125
Smp_308370.1	12.8226041793823	12.8504037857056	12.1891050338745	12.252571105957	12.5830049514771	11.0371494293213	11.5425977706909	10.0551338195801	11.122106552124	11.1495704650879
Smp_308630.1;Smp_332420.1	7.86193513870239	8.1364049911499	NaN	NaN	7.23736524581909	NaN	NaN	NaN	NaN	NaN
Smp_309480.1;Smp_314640.1	14.2981462478638	14.285475730896	13.805079460144	14.2805624008179	13.6986379623413	13.4859161376953	13.3102769851685	12.2674570083618	12.5519180297852	13.3677234649658
Smp_310550.1	11.6210927963257	11.7284317016602	11.8044176101685	11.3366413116455	11.6348075866699	11.2628374099731	NaN	NaN	11.6120004653931	11.6428680419922
Smp_310750.1	7.18935441970825	8.16774082183838	8.19926643371582	7.97878456115723	NaN	NaN	NaN	NaN	NaN	NaN
Smp_312140.1;Smp_332410.1	14.097993850708	13.7335720062256	14.6131820678711	14.0351638793945	13.8971328735352	14.1779508590698	13.2479343414307	13.1336183547974	11.7893409729004	12.8436098098755
Smp_312440.1;Smp_312460.1	12.8626518249512	12.8581409454346	10.7713184356689	13.0925426483154	12.9588689804077	11.3346719741821	11.9176816940308	10.4281425476074	11.2303447723389	11.9742078781128
Smp_314200.1;Smp_317150.1	10.4627199172974	10.6355381011963	10.6369619369507	10.3763227462769	9.55574131011963	9.6171703338623	9.56581974029541	NaN	8.6618480682373	9.05498123168945
Smp_314210.1	9.51090621948242	9.5724401473999	9.94570159912109	8.60451221466064	8.88749408721924	8.59289455413818	NaN	NaN	7.94650220870972	NaN
Smp_315420.1;Smp_316270.1	9.58785629272461	9.42303657531738	9.25535297393799	9.32088279724121	8.35574531555176	NaN	NaN	NaN	NaN	NaN
Smp_316440.1	NaN	NaN	NaN	NaN	NaN	12.1647472381592	NaN	11.6283884048462	NaN	NaN
Smp_316760.1	10.5204448699951	9.65984439849854	9.71810150146484	10.0475444793701	9.01295375823975	10.6402473449707	8.37634181976318	NaN	NaN	11.3557424545288
Smp_317550.1;Smp_332240.1;Smp_332245.1	8.83308601379395	NaN	8.17979145050049	8.13001918792725	NaN	NaN	NaN	NaN	NaN	NaN
Smp_317980.2	10.28564453125	9.50435829162598	9.25960922241211	8.87904834747314	9.10470581054688	9.52815723419189	NaN	NaN	NaN	9.5119047164917
Smp_318890.1;Smp_318900.1;Smp_318920.1	10.8745698928833	11.6085977554321	10.9078941345215	10.6242179870605	10.4073486328125	9.26250076293945	10.6112022399902	9.12301349639893	8.69651794433594	9.56488132476807
Smp_318970.1	7.86000633239746	8.46343898773193	NaN	8.11583137512207	7.98284673690796	NaN	NaN	NaN	NaN	NaN
Smp_322820.1	7.80837440490723	8.52194690704346	8.16898345947266	NaN	NaN	NaN	8.92139148712158	NaN	7.42069578170776	8.55874729156494
Smp_323680.1	10.6653966903687	11.0156097412109	11.2502241134644	10.8126153945923	10.409499168396	10.1777477264404	9.42768096923828	NaN	10.0525798797607	10.1915874481201
Smp_324360.1	10.5248146057129	11.6033620834351	9.49253845214844	10.6852502822876	9.3532075881958	8.47862720489502	9.16283512115479	7.71980428695679	9.15743160247803	9.47574138641357
Smp_327480.1	13.793664932251	13.1353054046631	13.8025302886963	13.0262632369995	13.5779848098755	13.8715705871582	13.4496650695801	13.5170831680298	13.7529382705688	13.8173551559448
Smp_327540.1	9.23548698425293	10.2272567749023	9.50910568237305	9.34323692321777	8.75485324859619	9.93579292297363	8.13696956634521	8.05947971343994	8.53862762451172	8.74016857147217
Smp_327920.1	9.15197467803955	10.7264347076416	NaN	NaN	8.92658996582031	NaN	NaN	NaN	8.78299713134766	NaN
Smp_328650.1;Smp_328650.2	8.36664485931396	NaN	NaN	NaN	7.8387770652771	NaN	NaN	NaN	NaN	NaN
Smp_329210.1	7.8714861869812	7.94650936126709	NaN	8.21255683898926	7.47479629516602	NaN	NaN	NaN	6.44520139694214	7.96534252166748
Smp_329780.1	10.3883724212646	10.6515016555786	9.98120403289795	9.36692714691162	9.80994606018066	10.9479551315308	9.10497188568115	8.43609714508057	9.12672901153564	NaN
Smp_331730.1	10.0646095275879	10.4390954971313	9.07271480560303	10.0185899734497	10.5809383392334	10.4550476074219	9.44739627838135	9.39145660400391	9.71165180206299	10.7534656524658
Smp_331910.1	9.46817493438721	9.51785659790039	9.22260284423828	NaN	NaN	NaN	NaN	NaN	NaN	NaN
Smp_332100.1	13.7912292480469	12.3374347686768	14.1432228088379	12.561674118042	12.9215173721313	14.5182161331177	14.2425785064697	13.856409072876	14.0494785308838	12.5482063293457
Smp_333010.1	13.2478504180908	13.0222206115723	12.1662120819092	12.2701854705811	12.8306970596313	12.13525390625	11.9091320037842	11.0843143463135	11.2948627471924	11.7729358673096
Smp_333810.1	9.9861307144165	9.85095405578613	8.80643177032471	9.14867687225342	9.41057777404785	8.00824069976807	8.72234630584717	NaN	NaN	NaN
Smp_333930.1;Smp_334240.1	13.5388479232788	13.9771423339844	16.2371482849121	13.4530191421509	15.6696929931641	13.6838607788086	13.7008962631226	12.2938652038574	11.7713069915771	12.3942060470581
Smp_334080.1	16.9754161834717	17.1162986755371	17.0467739105225	16.8924751281738	17.0244483947754	16.8243141174316	16.8550834655762	16.7138061523438	16.7567863464355	16.7289199829102
Smp_334520.1;Smp_334590.1	15.7429275512695	16.5536499023438	17.8903350830078	17.0574054718018	17.4575061798096	15.3109121322632	15.0550355911255	14.1168165206909	13.294059753418	14.2467422485352
Smp_334530.1	8.36989879608154	8.16710472106934	NaN	NaN	7.85795783996582	NaN	NaN	NaN	NaN	NaN
Smp_334555.1	10.1195182800293	10.5475778579712	9.38121318817139	10.2454147338867	8.18943405151367	8.64170169830322	NaN	NaN	9.01074504852295	NaN
Smp_335380.1	11.9290618896484	12.6008186340332	11.6528396606445	12.1031217575073	11.3494100570679	10.3142423629761	10.3637838363647	9.20900917053223	10.778956413269	10.8493089675903
Smp_335460.1;Smp_335470.1;Smp_335510.1	12.7565126419067	11.3900871276855	11.811450958252	11.0884284973145	11.2973260879517	12.5574216842651	NaN	NaN	9.18365955352783	11.9693222045898
Smp_335490.1	14.6664457321167	13.459888458252	13.5106372833252	13.3290643692017	13.352879524231	14.3778829574585	11.3478212356567	10.3085918426514	10.835916519165	13.8111963272095
Smp_336180.1	9.08452701568604	NaN	7.4639744758606	NaN	7.79222297668457	NaN	NaN	NaN	NaN	NaN
Smp_336250.1	13.0784330368042	13.2373294830322	12.4502029418945	12.3446445465088	12.7747011184692	12.3695011138916	11.9799966812134	10.9895715713501	11.6188249588013	12.0517511367798
Smp_336880.1	9.87952327728271	9.05311012268066	NaN	9.8040075302124	NaN	NaN	8.7038516998291	NaN	NaN	NaN
Smp_336990.1	13.7719345092773	14.1251907348633	15.3846788406372	13.3418197631836	14.2413196563721	13.3119974136353	12.4069404602051	11.8549795150757	10.8381662368774	11.9468364715576
Smp_337000.1	12.0976457595825	12.5129652023315	12.8729763031006	11.6919860839844	12.3960962295532	11.6088819503784	10.7065525054932	10.8459644317627	10.167179107666	11.7343778610229
Smp_337220.1	11.0540342330933	7.35545635223389	9.40044116973877	11.2234439849854	NaN	NaN	NaN	8.23732662200928	12.2217903137207	NaN
Smp_340630.1;Smp_340630.2	9.58340549468994	7.93431949615479	8.37008476257324	NaN	NaN	NaN	NaN	NaN	NaN	NaN
Smp_340850.1	11.1440210342407	11.3164958953857	10.6390762329102	10.8634614944458	10.7161092758179	10.1761064529419	10.5820245742798	NaN	NaN	NaN
Smp_341790.1	10.116250038147	9.91210079193115	9.3252124786377	9.72842788696289	9.38694286346436	9.60364246368408	NaN	NaN	NaN	8.76608085632324
Smp_345790.1	11.4315843582153	10.156120300293	11.0041551589966	NaN	9.52518272399902	11.2415313720703	10.822117805481	10.4201030731201	8.67983722686768	10.8273458480835
Smp_346020.1	11.3660402297974	10.7636976242065	11.0629281997681	10.4411678314209	9.73485088348389	11.5186357498169	NaN	7.25362920761108	8.55061149597168	10.9289979934692
Smp_346670.1	9.49003314971924	9.48034477233887	8.8759822845459	NaN	9.18634223937988	8.50882911682129	NaN	NaN	7.83440065383911	8.9958553314209
Smp_347450.1	10.5801725387573	8.76357364654541	9.21845817565918	9.09129619598389	8.95486927032471	9.52276229858398	NaN	NaN	NaN	9.23743057250977
Smp_348000.1	10.2701759338379	9.10841274261475	9.40865039825439	9.10392570495605	8.04856491088867	NaN	NaN	NaN	NaN	9.39240074157715
Smp_348030.1	13.9937496185303	12.969162940979	13.4814796447754	13.1160888671875	12.5106143951416	13.4913845062256	10.7396440505981	8.00233459472656	10.3871421813965	13.7098093032837
Smp_348090.1	8.02812767028809	7.78778982162476	6.68728017807007	NaN	NaN	NaN	NaN	NaN	NaN	NaN
Smp_348380.1	10.4776039123535	11.1429376602173	10.3705739974976	10.3779325485229	9.22652435302734	9.48880004882813	NaN	NaN	9.0714168548584	NaN
Smp_348500.1;Smp_349810.1	NaN	8.80987358093262	NaN	NaN	NaN	8.42678928375244	NaN	6.59992504119873	NaN	NaN
Smp_349210.1	11.0260171890259	9.52152442932129	10.0009145736694	9.8624792098999	9.51142024993896	10.2554559707642	NaN	NaN	NaN	9.97671604156494
Smp_349640.1	9.43380165100098	8.66812610626221	7.63285160064697	8.78672981262207	8.64459133148193	9.91571712493896	8.52387237548828	NaN	7.83185768127441	8.48214626312256
Smp_349880.1	12.4381542205811	13.1893243789673	12.4900274276733	12.6544885635376	13.0773277282715	12.7670021057129	13.0446367263794	12.9582872390747	13.1857032775879	12.9433736801147
Smp_350180.1	10.0309934616089	10.6165628433228	9.52602195739746	9.15552711486816	9.39015102386475	10.0970067977905	8.62326049804688	NaN	9.0483922958374	NaN

## Sheet: Intestine
PG.ProteinAccessions	1A	2A	3A	4A	5A	1C	2C	3C	4C	5C
Smp_004600.1	15.45035172	15.4963913	15.71111488	15.61965752	15.65464592	15.24741268	15.1799984	15.16368771	15.4293108	15.36314392
Smp_202970.1	8.295737267	9.669742584	9.689332962	9.542057991	9.764021873	NaN	10.95277023	10.77760506	12.59375954	10.88966751
Smp_334080.1	17.46510696	17.604599	18.06617928	17.3944149	17.95426369	17.05824089	16.97584724	17.15594673	17.32332993	17.33170128
Smp_083410.1	10.30634212	9.872681618	11.2340889	10.6274271	11.56169701	9.266283035	8.665160179	9.836992264	10.05870056	9.213963509
Smp_002510.1	6.394203663	7.733050823	8.706295013	7.957746029	8.542570114	NaN	NaN	NaN	9.000847816	8.571781158
Smp_332100.1	13.81893444	14.03313732	15.26245308	14.66225624	14.28036022	12.67503166	11.33454227	13.04904938	13.70386314	13.3651371
Smp_003410.1	6.980535984	NaN	9.748884201	9.401199341	9.615769386	NaN	NaN	NaN	NaN	NaN
Smp_003660.1	8.708274841	8.709172249	9.458339691	9.584404945	9.290802002	NaN	NaN	NaN	9.647475243	9.036568642
Smp_051260.1	NaN	9.560593605	11.36851025	12.31061363	11.05349541	NaN	13.92419147	14.08074856	13.85805511	12.36931038
Smp_003970.1	9.487404823	10.09495354	11.78235722	10.74960232	11.98155594	NaN	NaN	NaN	10.93528557	10.6553936
Smp_001360.1	8.099248886	8.572085381	9.302641869	NaN	8.503030777	NaN	7.749087811	7.985699177	7.453224182	7.273149014
Smp_019640.1	7.880290508	8.992433548	9.087010384	7.949852467	8.963956833	10.40390491	NaN	NaN	9.777341843	9.618062019
Smp_213720.1	9.698363304	9.815889359	9.772042274	9.705101967	NaN	NaN	9.444676399	9.581532478	9.186457634	9.534537315
Smp_308370.1	13.16693115	13.49663353	14.22065449	13.22976112	13.85496426	12.4546299	12.4552784	13.19248486	13.1520319	13.04514027
Smp_053300.1;Smp_053390.1;Smp_194870.1	21.22198677	21.53035927	21.6648159	21.49147034	21.37419319	21.3963623	21.85608101	21.95552063	21.97862053	21.90837097
Smp_019630.1	NaN	8.231197357	9.218810081	NaN	8.801272392	NaN	6.939454556	NaN	7.578499794	7.815050125
Smp_006320.1	8.18915081	8.302159309	10.0975132	8.294306755	9.130026817	NaN	NaN	NaN	8.897713661	8.306656837
Smp_000660.1	10.88300705	10.46332073	11.45445251	10.5135603	11.31776428	10.42776108	9.793751717	10.78449345	10.19663429	9.307707787
Smp_330600.1	9.028862	10.49663162	8.72873497	NaN	9.118378639	9.979784012	NaN	10.24644184	11.34757042	11.12705994
Smp_008320.1	10.55051136	10.44770145	10.11644173	10.01509571	9.826908112	10.39666176	NaN	10.6878233	10.56551933	10.82134151
Smp_049150.1	9.732667923	8.225383759	9.92453289	8.887308121	9.886012077	8.912208557	7.423866749	7.850497246	8.504794121	NaN
Smp_008660.1	NaN	7.577169895	7.712605476	NaN	7.959062576	NaN	NaN	NaN	6.112582207	NaN
Smp_009230.1;Smp_317720.1	8.992239952	9.863425255	NaN	NaN	NaN	9.239774704	NaN	10.38351154	NaN	9.197689056
Smp_009310.1	7.941636562	NaN	8.664637566	NaN	7.619495869	NaN	NaN	NaN	NaN	NaN
Smp_009690.1	6.985566616	7.38498354	9.280399323	8.540838242	9.555761337	NaN	NaN	NaN	8.096290588	7.072433949
Smp_106130.1	9.307483673	9.970263481	10.95193195	10.06821728	11.29271221	8.887619972	8.745206833	8.566744804	10.06272984	9.886172295
Smp_010290.1	NaN	7.580245972	8.643686295	8.13783741	7.993021488	NaN	NaN	NaN	NaN	NaN
Smp_080920.1	10.3262291	10.12650204	11.17842102	10.43482685	10.37895107	10.16440392	9.383419037	10.54782963	9.584086418	9.400968552
Smp_335380.1	9.425209045	11.24389553	NaN	NaN	9.404983521	10.71001148	NaN	11.5667429	12.39171982	12.06735706
Smp_011570.1	NaN	NaN	9.881565094	9.579128265	9.394990921	NaN	NaN	8.360193253	8.9677248	NaN
Smp_085110.1	9.416558266	9.174409866	10.39211178	9.686835289	9.792165756	9.509601593	8.840811729	8.54232502	9.458632469	9.042226791
Smp_043100.1;Smp_043100.2	10.60395241	10.91536808	11.70423985	10.38197136	11.30298805	NaN	NaN	10.00957394	10.24732304	10.3938179
Smp_012750.1;Smp_012750.2	8.145396233	NaN	9.524137497	9.328255653	9.534495354	NaN	NaN	7.338093758	NaN	8.391353607
Smp_324360.1	8.859007835	8.707614899	NaN	NaN	8.634799957	9.001626015	NaN	9.59113884	10.96801853	10.12818241
Smp_129050.1	12.02455616	12.15300083	12.26893711	11.64199448	12.47675323	11.48312664	11.01525402	11.80889797	11.440341	12.20059681
Smp_013200.1	7.782938957	NaN	9.444820404	8.863747597	9.697694778	NaN	NaN	8.521062851	9.412876129	NaN
Smp_013470.1	8.237985611	NaN	9.579360962	9.697031975	9.837031364	NaN	NaN	NaN	8.973740578	7.94153595
Smp_014010.1	NaN	7.820413589	8.648648262	6.444964886	8.233854294	NaN	NaN	NaN	8.312069893	7.936757088
Smp_247020.1	10.33086205	10.34604454	11.58610535	10.42542744	10.98265743	9.721520424	10.40584946	9.678384781	10.36127186	10.3410759
Smp_015690.1	7.260753155	NaN	8.924582481	7.851446629	8.419687271	NaN	NaN	NaN	7.923756123	7.794565678
Smp_015720.1	8.23693943	8.053160667	9.175168037	NaN	8.485916138	NaN	NaN	NaN	NaN	NaN
Smp_015860.1	7.306060791	7.96119976	9.527098656	NaN	NaN	NaN	NaN	NaN	7.905634403	7.735939026
Smp_017010.1	NaN	NaN	9.329497337	7.588895321	8.577972412	NaN	NaN	NaN	NaN	8.082541466
Smp_002410.1	9.000735283	9.587020874	10.08432102	9.004466057	9.314526558	7.841127872	8.729379654	8.459506989	9.322447777	9.104291916
Smp_018240.1;Smp_018240.2	8.612683296	8.672736168	9.894112587	9.586399078	10.30537891	NaN	NaN	NaN	9.855819702	8.833611488
Smp_149900.1	15.11692333	15.118577	14.993577	15.36804867	15.06326675	14.97257614	15.02220058	14.51655102	14.99386978	14.9580431
Smp_018990.1	7.606724262	7.900879383	9.898097038	8.987248421	9.637526512	NaN	NaN	NaN	8.590660095	NaN
Smp_065610.1	11.457901	11.52593422	12.38625908	11.89248562	12.59276485	10.86948776	10.92240715	11.52492237	11.94246101	11.43614388
Smp_019030.1	NaN	8.14481926	9.485772133	NaN	9.256855011	NaN	NaN	NaN	NaN	8.060970306
Smp_072900.1	10.14556885	10.30557632	11.63516998	9.244686127	10.2429657	9.849144936	9.348893166	9.92418766	8.848049164	9.230858803
Smp_008545.1	15.25222683	15.81605434	16.66153145	16.27705765	16.94786835	15.09362793	14.78940296	15.24553013	16.13431549	15.77401352
Smp_020800.1;Smp_020800.2	8.130417824	8.565852165	NaN	7.6909132	NaN	NaN	NaN	NaN	8.847701073	NaN
Smp_021140.1	8.294743538	8.045009613	9.647779465	9.51792717	9.87021637	NaN	NaN	NaN	9.014575958	NaN
Smp_072330.1	12.15987015	12.52690601	13.57068825	12.81848907	13.480196	11.26114368	11.25166416	11.8952446	13.12364292	12.50949001
Smp_022640.1	8.62934494	NaN	9.45240593	10.19722652	10.80962181	8.715716362	NaN	NaN	NaN	NaN
Smp_030370.1	16.71055412	17.12107658	18.28995323	16.12003136	17.3711319	16.19621849	16.07660103	17.03075027	16.10748482	16.22644043
Smp_059790.1;Smp_302460.1	11.04822445	10.89664268	11.72563362	10.31505489	11.48827267	10.47431469	10.37302113	11.01145363	10.49550819	10.47564507
Smp_024850.1	NaN	8.525243759	9.445919991	9.623216629	10.40518188	7.529829979	NaN	NaN	9.150868416	7.884200573
Smp_024900.1	10.20543385	9.462657928	NaN	NaN	9.745444298	NaN	NaN	NaN	NaN	NaN
Smp_025160.1;Smp_025160.2;Smp_025160.3	8.892062187	9.57820797	9.560759544	NaN	NaN	NaN	NaN	NaN	NaN	NaN
Smp_073500.1	7.729698658	7.867734909	9.076262474	7.831867218	8.724533081	7.376626968	NaN	7.29165411	7.866882324	7.783401012
Smp_038950.1	11.80311108	11.42749691	12.73391342	11.43740559	12.09852219	11.30462933	11.3247242	11.77706146	11.35891151	11.19809723
Smp_026770.1	NaN	7.700877666	9.442737579	8.92695713	9.541589737	NaN	NaN	NaN	NaN	8.766880989
Smp_304260.1	11.32858181	11.06926346	11.70749378	10.44891262	11.75470161	10.89773083	10.42521763	11.32459831	10.50827122	9.902985573
Smp_027610.1	8.658028603	NaN	9.779123306	9.334877014	9.758672714	NaN	NaN	NaN	9.337175369	8.577284813
Smp_309480.1;Smp_314640.1	11.276577	14.31604099	13.52802658	11.46444893	13.01979637	12.82140064	13.7711668	14.69020176	15.08637047	13.98991203
Smp_030690.1	10.38199615	10.88166046	12.39003372	10.76782513	12.55058384	9.130771637	9.331456184	10.15717793	11.45734787	11.00043488
Smp_083080.1	9.332638741	9.472425461	10.61266804	8.788571358	9.677447319	NaN	8.127900124	9.293333054	NaN	8.616393089
Smp_029390.1	7.368831158	8.091570854	9.065011024	NaN	8.502170563	NaN	NaN	NaN	8.736724854	NaN
Smp_087760.1	11.3628931	10.91213799	12.58795929	11.73077679	13.38134289	10.32553196	10.00298882	10.95979786	12.09354687	11.32398415
Smp_004780.1	9.618546486	10.04008579	11.31708527	10.49257851	10.90027523	NaN	9.127374649	9.466069221	10.3103714	9.942094803
Smp_053940.1	9.900297165	10.52028656	11.89805222	10.54345512	11.8833971	9.240820885	9.501529694	9.01936245	11.13091373	10.64169502
Smp_097660.1	9.138397217	9.55307579	10.44647121	9.732489586	9.87573719	8.389003754	8.64561367	9.539658546	9.83958149	9.247231483
Smp_154610.1	8.41300106	8.047175407	9.610907555	9.115688324	9.272268295	NaN	8.480932236	7.754485607	8.002173424	8.638561249
Smp_096750.1	12.85480309	13.01652813	14.12669754	13.73220921	14.22523975	NaN	13.18807793	12.6795063	13.31484795	12.69258499
Smp_031570.1	8.837834358	8.796104431	10.13594818	10.18586922	10.35542297	NaN	NaN	NaN	9.393113136	8.516806602
Smp_031770.1	NaN	8.791457176	8.465620995	8.763443947	8.073176384	NaN	NaN	NaN	9.139318466	9.056219101
Smp_032180.1	NaN	8.508316994	9.412033081	9.176792145	NaN	NaN	NaN	NaN	8.748756409	NaN
Smp_032320.2	NaN	NaN	9.430222511	9.564347267	9.615063667	NaN	NaN	NaN	NaN	7.817736149
Smp_032580.1	NaN	7.919917107	8.389178276	NaN	9.5368433	NaN	NaN	NaN	5.330821991	NaN
Smp_032670.1	NaN	9.85443306	NaN	NaN	NaN	9.240180016	NaN	10.5613327	10.68327713	10.62222481
Smp_032810.1	8.511313438	8.8120718	10.09791946	NaN	9.084609985	NaN	NaN	8.699653625	NaN	8.201416016
Smp_113620.1	9.28142643	9.449884415	10.50839615	9.972379684	10.4017477	NaN	8.005809784	NaN	9.570824623	9.491624832
Smp_033250.1	8.129141808	NaN	9.094208717	NaN	8.921865463	NaN	NaN	NaN	NaN	NaN
Smp_034840.1	10.88957024	11.81892109	12.61173916	11.04042149	12.00121593	10.20323658	11.00632572	10.75394154	11.62851715	11.2950449
Smp_069130.1	10.04965115	10.74225044	11.44958305	10.77209568	11.2349062	9.670284271	9.722140312	10.2519455	11.12776566	10.39499187
Smp_033540.1	9.582386017	9.716205597	10.48774624	8.688081741	9.021986961	9.31757164	NaN	9.821942329	NaN	NaN
Smp_196160.1	13.29465961	13.41601753	14.38154697	13.41443825	13.63089561	12.48095417	13.07795811	12.9826088	13.74028683	13.3855648
Smp_041740.1	13.34902287	13.44600964	14.53415108	14.29979229	14.69293308	12.58909988	13.00848198	13.09487724	14.40264606	13.62761307
Smp_088950.1;Smp_088950.2	8.436743736	8.831617355	9.644191742	NaN	9.744745255	7.630710125	NaN	NaN	8.74783802	8.509462357
Smp_194770.1	11.68419075	11.16658401	12.29183102	11.14186096	11.88676262	11.62421894	10.79292774	11.7265501	10.7808733	10.26232052
Smp_028190.1	8.070028305	8.348106384	8.75633049	8.070781708	8.674682617	7.734462261	8.012173653	NaN	8.248405457	NaN
Smp_100090.1	9.5658741	10.38402462	10.92109299	9.357005119	10.38759708	8.7698946	9.705403328	8.570876122	9.889362335	10.13917065
Smp_093440.1	15.75710869	15.54673386	15.31360149	15.3998127	15.57064724	15.13622093	16.27534485	15.88508892	15.99590397	16.00490761
Smp_064380.1	9.74600029	9.062709808	10.69969559	9.355575562	10.66683483	9.843542099	9.020580292	9.157102585	9.664270401	8.21463871
Smp_037700.1	8.923289299	9.501979828	NaN	NaN	9.887376785	NaN	NaN	NaN	NaN	9.292348862
Smp_038030.1	9.232106209	NaN	9.731853485	9.478570938	10.13855362	NaN	NaN	NaN	NaN	NaN
Smp_053610.1	13.26200485	13.23756218	13.26819134	12.60341072	13.23351288	13.49922466	13.37411785	13.63439178	13.27434063	13.11705875
Smp_038510.1	7.658609867	6.885664463	9.793771744	8.872328758	9.72655201	NaN	NaN	NaN	8.499054909	7.785508156
Smp_038560.1	9.730768204	8.7126894	10.52829742	NaN	NaN	NaN	NaN	NaN	NaN	NaN
Smp_347450.1	NaN	9.628692627	10.16928005	8.766330719	NaN	NaN	7.715913296	8.445608139	8.485850334	9.528749466
Smp_062420.1	10.1725111	10.85560703	12.41095448	10.77031326	12.34642982	9.110263824	9.309130669	9.892249107	11.53446007	11.23302746
Smp_120360.1	12.19670391	11.64531708	11.85734844	11.55936337	11.86239433	11.78851795	11.04256058	11.54570103	11.80322933	11.50302887
Smp_040800.1	NaN	7.177227497	NaN	6.400580406	7.71279335	NaN	7.210343838	NaN	NaN	NaN
Smp_041430.1	7.970462322	8.000417709	9.025551796	NaN	7.95773983	NaN	7.384993553	7.72495079	NaN	NaN
Smp_041450.1	9.812235832	NaN	10.58880043	9.96460247	10.31125927	NaN	NaN	NaN	NaN	NaN
Smp_103560.1	9.436238289	9.400848389	10.27923203	9.312098503	10.23122692	9.090730667	9.104001999	9.645191193	9.73579216	8.910573959
Smp_003770.1	8.547996521	9.915028572	10.55631161	9.339849472	10.50184822	NaN	7.5184412	NaN	9.51998806	8.954585075
Smp_029820.1	10.06003952	10.01168442	12.35021496	11.15381336	12.25720978	9.605071068	8.372250557	10.10364532	10.9294939	11.18499184
Smp_040790.1	11.083148	10.982481	11.9664011	10.11775017	10.86107731	10.50148296	10.36916924	11.24192047	9.764760971	10.22045994
Smp_048430.1	9.162114143	9.375050545	10.36802483	8.807069778	10.1657753	8.603113174	NaN	9.227339745	9.577420235	8.208114624
Smp_042680.1	7.607395172	8.641749382	8.900720596	NaN	8.578937531	7.738456726	NaN	NaN	NaN	NaN
Smp_200190.1	15.50921059	15.68326473	15.96930599	15.70161152	15.51485634	15.6041832	15.46308231	15.17124653	15.77532578	15.37225819
Smp_043120.1	9.18946743	9.252091408	11.25560951	11.18584728	11.5013361	NaN	NaN	NaN	10.92290115	9.570120811
Smp_043670.1;Smp_043670.2	7.357264996	8.443502426	8.610536575	8.149975777	8.537835121	NaN	NaN	NaN	8.810829163	NaN
Smp_044280.1	NaN	NaN	8.685442924	8.567649841	9.019939423	NaN	NaN	NaN	NaN	NaN
Smp_044550.1;Smp_044550.2	8.783855438	8.531839371	10.57159138	8.995611191	9.967769623	NaN	NaN	NaN	9.212450027	9.057331085
Smp_133600.1	12.8936348	12.70739746	13.34118557	12.87637138	12.91939735	13.14664268	13.10619164	13.23432732	13.22213554	12.91898346
Smp_045560.1	NaN	NaN	8.623837471	8.711846352	8.472557068	NaN	NaN	NaN	9.241840363	NaN
Smp_045610.1	NaN	10.14659309	10.33804226	NaN	9.518615723	NaN	9.2034235	NaN	8.865958214	NaN
Smp_046090.1	7.908914566	8.297639847	9.967427254	9.331845284	10.03858185	NaN	NaN	NaN	9.665676117	8.643273354
Smp_029500.1	9.879142761	9.866379738	10.52880192	8.826581955	9.649265289	9.124800682	9.341995239	9.657611847	NaN	8.740777016
Smp_046800.1	NaN	9.545649529	8.846827507	NaN	NaN	9.383213997	NaN	10.19450378	NaN	8.032408714
Smp_010940.1	10.20483112	10.2469244	11.70259285	9.373158455	10.7804985	10.09449959	9.627748489	9.458844185	10.23006153	9.867928505
Smp_047650.1	NaN	10.36670971	10.18843365	NaN	NaN	NaN	NaN	7.650749683	10.24912739	10.1206913
Smp_075210.1	NaN	9.097882271	9.700663567	10.65625	NaN	8.395675659	NaN	8.826870918	NaN	9.502304077
Smp_153790.1;Smp_153790.2	10.35365295	10.68597507	11.83366966	12.00871086	12.01745605	NaN	10.81864834	10.32850552	11.39389896	10.14638424
Smp_028440.1	8.055810928	8.964832306	9.100701332	NaN	8.792600632	NaN	7.876859188	8.624567986	8.150126457	NaN
Smp_046740.1	8.271618843	9.687368393	10.36470413	9.22823143	9.841942787	8.534209251	8.872205734	8.536075592	9.449444771	9.166068077
Smp_348380.1	8.626631737	10.22185993	NaN	NaN	9.208866119	NaN	NaN	9.48107338	11.15997887	10.64651012
Smp_050280.1	6.889600277	NaN	9.343967438	8.721155167	8.819564819	NaN	NaN	NaN	NaN	NaN
Smp_050940.1	8.262816429	8.360936165	10.36265945	9.457157135	10.11791706	NaN	NaN	NaN	9.365400314	7.858249187
Smp_093750.1	12.33240223	12.70526981	NaN	12.95967293	12.38998032	12.44046402	12.28775311	12.42321873	12.35492039	12.49806213
Smp_052870.1	6.596049786	NaN	NaN	8.854050636	7.785671711	NaN	NaN	NaN	NaN	NaN
Smp_164650.1	9.032855988	9.180932999	10.99741173	8.554332733	10.22044373	9.018816948	8.171971321	9.119794846	9.246219635	9.001552582
Smp_195080.1	9.71709156	9.770413399	11.07022953	NaN	9.369914055	9.470399857	9.266111374	9.953178406	8.161065102	NaN
Smp_053510.1	8.52701664	NaN	9.002547264	8.859799385	9.341508865	NaN	NaN	NaN	NaN	NaN
Smp_079770.1	11.60293293	12.54813099	13.55103016	11.16982174	12.8610487	11.0533905	11.17336273	12.07927418	11.76957893	12.22336197
Smp_053830.1	7.770778179	NaN	9.387187958	9.384365082	9.474697113	NaN	NaN	10.26174164	8.671887398	NaN
Smp_049550.1	17.89764595	18.11375046	19.24043083	17.67988396	19.20975685	17.43899345	17.68216705	18.33116531	18.05272102	18.10070038
Smp_027920.1	15.82564831	15.98033333	15.91884136	15.96495819	15.94243813	16.05637169	16.25204277	15.65259743	16.2959156	16.18559074
Smp_316760.1	7.102772713	9.270386696	8.623221397	NaN	7.651970863	NaN	NaN	10.0005827	7.994283676	9.819372177
Smp_333930.1;Smp_334240.1	12.45403099	15.44867134	12.34541225	11.08213902	12.47149849	12.31172085	13.85380077	13.79353523	14.77376556	14.56531906
Smp_056360.1	8.098633766	8.846414566	10.18719578	9.706023216	10.58307457	NaN	NaN	NaN	9.768877983	8.833298683
Smp_097800.1	9.731336594	9.904992104	11.28925514	9.046696663	10.07822514	8.523093224	9.604160309	8.436899185	10.0928421	10.04710293
Smp_336770.1	11.00462914	10.85864162	11.35625076	11.31517124	11.89015007	10.80190468	10.72648716	10.96760941	11.62810612	10.68689442
Smp_005880.1	11.16025352	12.67523003	12.33022785	9.549196243	10.71287346	11.88762474	12.10723209	12.2949934	11.71593666	12.06275368
Smp_058320.1	7.453017235	NaN	7.991877079	NaN	9.535096169	NaN	NaN	NaN	9.006032944	NaN
Smp_019050.1	NaN	9.539725304	10.96939945	NaN	9.428228378	9.025632858	NaN	9.696784019	NaN	8.973894119
Smp_059930.1	NaN	7.62113142	9.934755325	7.749454975	NaN	NaN	NaN	7.758256912	NaN	8.494878769
Smp_060010.1	NaN	NaN	10.12656593	NaN	8.594812393	8.139444351	NaN	9.336330414	7.865933418	NaN
Smp_060090.1	7.17882061	7.971797466	9.601531029	8.517526627	8.950338364	NaN	NaN	NaN	8.593968391	7.967698097
Smp_060950.1	NaN	7.648862362	8.207129478	7.381034374	8.529448509	NaN	NaN	NaN	NaN	NaN
Smp_096760.1	10.29074192	10.61024189	11.23337746	9.862943649	10.919137	9.920186996	10.36687183	10.18402767	10.39741325	10.4548521
Smp_061650.1	NaN	7.288870335	NaN	9.240972519	9.706606865	NaN	NaN	NaN	NaN	NaN
Smp_061920.1	NaN	NaN	10.16986847	NaN	9.606339455	NaN	NaN	9.238864899	9.079406738	8.983123779
Smp_061940.1	NaN	9.262850761	NaN	10.46755409	9.163784027	NaN	NaN	NaN	10.63544655	9.474954605
Smp_019010.1	8.845821381	8.792626381	9.160000801	NaN	8.666637421	8.385700226	8.869141579	8.93866539	NaN	7.431370735
Smp_063420.1	14.1342659	14.17867756	14.22647858	14.57372952	14.30408096	14.25484276	14.30390263	14.03759098	14.2031498	14.02615356
Smp_002880.1	18.3265667	18.0123024	18.78616524	18.96308899	18.19512177	18.07740784	18.07983208	18.39478302	18.196455	18.36381721
Smp_063120.1	12.74111176	13.52911663	14.15251446	NaN	NaN	NaN	12.27993679	NaN	NaN	12.65892601
Smp_033760.1	NaN	7.836135864	9.262471199	NaN	8.282361984	NaN	7.31784153	8.311899185	8.049873352	7.987068653
Smp_063830.1	7.331789017	7.508144855	9.048765182	8.405813217	9.077733994	NaN	NaN	NaN	NaN	NaN
Smp_079220.1	8.594926834	NaN	10.53749084	9.347740173	9.113323212	8.887341499	NaN	12.55365849	10.54917526	NaN
Smp_042400.1	10.45547485	10.14326382	11.86241341	8.374267578	10.77314377	9.256248474	9.361514091	10.54251289	9.321703911	9.452337265
Smp_036270.1	12.18249989	12.66130638	14.20889282	12.81659698	13.92607975	12.67609215	12.6359787	12.48198414	12.79518223	12.86806488
Smp_317550.1;Smp_332240.1;Smp_332245.1	8.715147972	9.715147018	11.05039787	9.783799171	10.99496174	8.395046234	8.400175095	NaN	10.2961092	9.941900253
Smp_065980.1	NaN	6.810880661	9.42675209	NaN	8.851888657	NaN	NaN	NaN	8.508102417	8.189287186
Smp_066760.1	NaN	7.381071091	8.653312683	8.149516106	8.207553864	NaN	NaN	NaN	NaN	NaN
Smp_009760.1	11.78769016	12.52004242	13.42267036	11.50515175	12.75094318	11.29172897	11.9563818	12.13042927	12.34128475	12.04309654
Smp_066990.1	9.058784485	8.739794731	11.08110619	10.28284931	10.84542561	NaN	NaN	NaN	9.449541092	8.690973282
Smp_067890.1	NaN	NaN	8.484642982	7.864775658	8.437906265	NaN	NaN	NaN	7.858326435	7.457864761
Smp_051550.1	9.19356823	NaN	9.632685661	8.674233437	NaN	8.928981781	8.657917976	9.220890045	7.900762081	NaN
Smp_071640.1	NaN	8.187173843	9.507342339	8.609883308	10.04085732	NaN	NaN	NaN	NaN	8.147946358
Smp_214050.1	8.111980438	9.397754669	9.897494316	NaN	NaN	NaN	8.460670471	8.870757103	NaN	7.847866058
Smp_138080.1	9.713062286	13.09096336	9.312711716	9.176310539	10.44255638	10.8937254	10.29603195	12.51877975	10.94153976	11.60251999
Smp_054540.1	8.850922585	8.688612938	10.3008852	NaN	9.791125298	NaN	7.793685436	NaN	9.168227196	9.212854385
Smp_073880.1	8.799777031	7.987038136	9.998565674	10.16324902	9.978752136	NaN	NaN	NaN	9.232673645	8.431052208
Smp_074780.1	NaN	NaN	9.728116989	9.92312336	9.880084991	NaN	NaN	NaN	NaN	NaN
Smp_075120.1	7.871094227	NaN	NaN	9.015655518	8.987157822	7.81872797	NaN	NaN	NaN	NaN
Smp_214060.1	11.80714798	12.41240978	12.81858063	10.54189873	11.88387966	11.34334469	11.63194752	12.12602997	10.77915192	11.14001369
Smp_075560.1	NaN	7.697672844	9.001049995	8.642923355	8.952022552	NaN	NaN	9.80537796	NaN	NaN
Smp_076740.1	8.615419388	NaN	10.23958397	9.632065773	10.1935482	NaN	NaN	NaN	8.504851341	NaN
Smp_077310.1	NaN	8.397443771	8.78428936	NaN	9.369628906	NaN	NaN	NaN	9.997402191	8.927298546
Smp_078590.1	NaN	9.290525436	NaN	NaN	NaN	7.778540611	NaN	NaN	9.81619072	9.720531464
Smp_006550.1	9.640031815	9.584197044	10.45504284	9.064875603	9.526742935	9.666294098	9.057103157	10.22945023	8.774311066	8.368830681
Smp_030500.1	7.574090004	9.448107719	NaN	7.356642723	8.263484001	NaN	7.920400143	8.886651993	9.369146347	8.975009918
Smp_066890.1	8.50474453	8.126072884	10.39832497	10.08449459	10.14689445	NaN	NaN	8.386800766	9.383563995	8.355288506
Smp_307010.1;Smp_307020.1	NaN	11.33617783	11.24496365	11.87917614	11.06280231	11.95513344	12.03615093	11.29335213	11.37074947	NaN
Smp_214030.1	9.360524178	10.12818718	10.48803902	8.61712265	10.17437172	NaN	8.844557762	8.811378479	9.754079819	9.694412231
Smp_079920.1	NaN	7.135810852	NaN	7.42464304	7.328061104	NaN	NaN	NaN	8.559741974	NaN
Smp_159800.1	11.83546734	15.30578804	11.65675735	8.503923416	12.22294617	12.4019146	11.93742371	14.93229389	12.80370903	13.73491287
Smp_079010.1	9.467644691	10.38165665	10.91162968	8.805775642	10.41896152	8.952575684	9.50965023	9.959551811	9.681595802	9.721130371
Smp_210310.1	NaN	8.599152565	10.46941853	9.79279232	10.45051098	9.194800377	NaN	NaN	9.399295807	9.19763279
Smp_312140.1;Smp_332410.1	11.49494743	14.45601559	14.59493732	9.98520565	12.54150677	12.72682762	13.48515415	14.69609261	13.0641489	14.00371075
P02301;P84244;Smp_082240.1;Smp_348800.1	19.32618141	19.4581089	19.68479919	19.87811279	19.23687363	19.40644836	19.68379402	19.64385605	19.67592621	19.9089222
Smp_032950.1	NaN	10.94615078	11.19433594	NaN	10.11275101	9.570271492	9.84041214	10.79679489	10.40348148	10.91916466
Smp_086480.1	10.28342819	11.71251583	12.83483028	9.652864456	10.77186298	11.94758797	11.17745018	12.68964481	10.98631477	11.71099663
Smp_054240.1	10.78621769	10.96069431	12.15197849	9.642237663	11.47757053	10.36691093	9.686017036	11.29281616	10.87236118	10.27173615
Smp_035200.1	8.560163498	8.877212524	10.25124168	10.12496853	10.37592316	NaN	NaN	8.555270195	9.647294998	8.982809067
Smp_097380.1	11.95534229	13.10718727	14.18077755	12.29168797	13.82520008	11.99280262	11.54667282	12.68767929	13.35305119	13.04384518
Smp_134510.1	9.167304039	9.187962532	10.63018036	8.786304474	9.809339523	9.369454384	9.496642113	10.40188313	10.11449337	10.10382175
Smp_086590.1	8.03992939	8.844985008	9.440215111	7.393922806	8.620182991	NaN	NaN	8.182037354	NaN	NaN
Smp_064860.1	9.875940323	10.40209293	11.82546425	10.008111	11.63474655	9.11644268	8.999922752	10.13453865	11.46198463	10.85802841
Smp_087940.1	8.901185989	NaN	10.2610321	8.750860214	NaN	NaN	NaN	8.4718256	NaN	NaN
Smp_088650.1	NaN	6.823549747	8.739626884	8.516874313	NaN	NaN	NaN	9.724264145	7.771899223	NaN
Smp_247460.1	8.342720032	9.977940559	10.3214798	NaN	8.862599373	8.880267143	7.721532822	9.912713051	NaN	8.319521904
Smp_204770.1	10.78590965	11.46393585	11.86799812	10.27613163	10.9516573	10.74897289	10.86152267	10.77212811	10.89739895	10.68539238
Smp_006560.1	10.11888218	10.49902439	11.52956104	8.751133919	10.12304592	10.43446159	8.686319351	11.05725288	8.923193932	8.657374382
Smp_056760.1	11.68619633	12.15336514	13.70245838	10.80908298	12.55761051	11.27054691	11.21547222	12.22523689	11.59027958	12.11624908
Smp_155060.1	10.71657085	11.50003242	12.96458626	10.43901062	12.20684147	10.82174969	10.49325562	11.11793804	11.68263912	11.30465889
Smp_071390.1	9.624660492	11.05946636	9.758481026	NaN	8.865123749	9.226137161	8.183926582	10.7501688	8.823703766	9.187120438
Smp_340760.1	NaN	10.84794426	NaN	11.79474926	11.13116741	NaN	NaN	11.08560371	11.60769081	12.78159428
Smp_091230.1	9.038174629	9.369833946	10.53054428	NaN	8.980693817	NaN	NaN	9.751943588	8.509902	NaN
Smp_091240.1	8.853977203	NaN	10.48637104	8.911870956	NaN	9.048466682	NaN	NaN	10.75677872	NaN
Smp_091640.1;Smp_091640.2	NaN	NaN	9.83925724	8.937127113	8.709077835	NaN	NaN	NaN	NaN	NaN
Smp_092280.1	7.577279091	NaN	9.360064507	8.502531052	9.429079056	NaN	NaN	NaN	8.328417778	NaN
Smp_165780.1	9.271783829	9.484219551	10.8397007	NaN	9.269445419	8.972053528	NaN	10.121315	NaN	8.288305283
Smp_092750.1	11.07306385	11.42475319	12.24552155	10.31428909	11.30317974	10.7678194	11.02870274	10.80640984	11.24123859	11.10786343
Smp_008490.1	NaN	9.649906158	10.31148815	7.898142338	9.02702713	NaN	NaN	8.841977119	10.43240643	10.41898441
Smp_056970.1	12.58363914	13.12746048	13.79832649	12.00398445	12.83261108	12.19877911	12.59456825	12.79333591	12.7228508	12.69020653
Smp_063090.1	13.83401203	14.27125168	14.88995552	13.18621445	13.75543118	13.35697365	13.83606339	13.80617237	13.86587524	13.80791187
Smp_089670.1	9.191968918	11.38763237	11.00676632	9.175948143	10.78956985	NaN	10.0364399	10.94674206	11.45839119	10.81187534
Smp_036220.1;Smp_108390.1	12.45318604	12.10559368	12.64349365	12.651474	12.42368126	12.81939602	12.07371712	12.32213497	13.27693176	12.73030663
Smp_110280.2	NaN	7.190389156	9.597285271	9.079987526	9.507720947	6.514227867	NaN	NaN	8.998244286	8.693127632
Smp_105320.1	12.61979675	12.95261955	12.29631519	13.16990185	12.67385769	13.17951965	12.33458042	10.94502926	13.45981598	11.87956715
Smp_194050.1	NaN	11.11581326	11.48888397	9.321890831	NaN	NaN	10.29886246	NaN	11.56527328	12.31151009
Smp_089290.1	9.439393044	8.163881302	9.067900658	9.426007271	10.27808189	9.49982357	NaN	8.995598793	8.655121803	8.57365036
Smp_047370.1	11.19482994	11.8299551	12.57087231	10.44213772	11.36427307	11.13647175	11.25377846	11.46364021	11.02568531	11.09158421
Smp_082030.1	10.01631165	10.24632168	11.05624104	8.548259735	9.482305527	10.00637627	9.979851723	9.875561714	8.680756569	8.777015686
Smp_301620.1	10.01899242	10.71971321	11.70687389	9.841680527	10.96659946	10.01753998	10.24694252	10.14727211	11.05054188	10.28785038
Smp_143840.1	9.400188446	9.409726143	10.78748894	10.35246563	10.74073505	9.096530914	NaN	9.246468544	11.01300716	9.554761887
Smp_101450.1;Smp_330330.1	8.242308617	NaN	9.137961388	9.235974312	9.22838974	NaN	NaN	NaN	8.258208275	NaN
Smp_102040.1	9.695806503	9.886773109	11.0135603	11.26821423	11.27978611	NaN	10.07286167	NaN	10.32073593	NaN
Smp_103320.1	7.773383617	7.576509953	10.11757278	NaN	9.006383896	NaN	NaN	NaN	7.912018299	8.329013824
Smp_312440.1;Smp_312460.1	12.42434406	13.04400158	13.20719242	12.10591698	13.80006504	12.35773373	12.12874031	13.38533974	13.04499531	12.18617535
Smp_104330.1	NaN	NaN	10.39087963	9.026498795	9.066391945	NaN	NaN	8.259741783	NaN	8.544951439
Smp_040130.1	12.68655777	13.01481247	13.91318417	11.69193649	12.78470898	13.04316902	12.30357647	13.12951946	12.09491444	11.91278458
Smp_052060.1	7.806033134	8.935546875	9.258605003	8.056240082	NaN	NaN	NaN	7.977545261	8.138785362	8.460637093
Smp_018530.1	9.222413063	9.073933601	10.99177456	9.471896172	10.70710087	NaN	8.895996094	NaN	9.667948723	9.848241806
Smp_026560.1	18.85440254	19.21781731	19.89840508	18.60447884	19.52965927	18.90045929	19.18635368	19.80800247	19.70884705	19.5363903
Smp_247080.1	10.26957607	10.23312569	11.72566605	10.50724411	11.67389297	9.378296852	9.366428375	11.94062233	11.04185009	10.52631092
Smp_119920.1	8.183829308	NaN	9.482721329	9.254160881	9.625696182	NaN	NaN	NaN	8.592482567	NaN
Smp_085150.1	8.766933441	9.498023987	9.701615334	NaN	NaN	8.920743942	9.734173775	NaN	8.912266731	8.671171188
Smp_247170.1	7.862714291	11.31662083	10.13606262	7.733364582	9.249084473	NaN	8.8920784	9.689471245	10.59149742	10.23693752
Smp_011030.1	9.316013336	10.28018475	10.157938	NaN	8.523347855	8.934863091	8.858885765	10.5679903	8.784416199	8.842172623
Smp_132670.1	6.240893364	NaN	9.258584023	8.703899384	NaN	NaN	NaN	NaN	8.098773956	8.927192688
Smp_348010.1;Smp_348030.1	11.05130672	13.99655056	12.07833195	12.4875555	12.42811298	9.856895447	10.43766403	12.1041975	12.06296825	14.38161755
Smp_133710.1	NaN	7.690537453	8.225335121	8.10399437	8.601353645	NaN	NaN	NaN	7.882880211	NaN
Smp_134010.1	NaN	8.936159134	8.917235374	NaN	9.201835632	NaN	NaN	NaN	NaN	NaN
Smp_039400.1	10.65992641	10.72633648	12.46066475	9.570010185	11.18837261	10.62248707	9.964601517	11.53553104	10.36502647	10.25984955
Smp_134600.1	NaN	11.41756725	NaN	NaN	11.40504265	10.8079586	11.15796375	NaN	10.80775452	11.4233284
Smp_136240.1	8.07285881	8.648403168	8.74489212	NaN	8.673879623	NaN	NaN	8.192674637	NaN	NaN
Smp_137920.1	8.864677429	9.445866585	9.836602211	7.897947311	8.658617973	9.216673851	NaN	NaN	7.679120541	NaN
Smp_138060.1	NaN	12.79428482	NaN	NaN	10.87828064	10.87008858	10.57059479	12.52687931	10.2338953	11.65734577
Smp_154290.1	11.28636456	12.04960251	12.55982494	9.589050293	9.965655327	10.47009468	11.41327953	11.14124203	9.229196548	10.83734608
Smp_083870.1	7.938711643	7.189234257	8.239247322	NaN	8.742243767	NaN	7.635459423	NaN	8.887349129	8.602945328
Smp_138760.1	NaN	9.31684494	8.580153465	NaN	NaN	NaN	8.27972126	8.229482651	NaN	8.564290047
Smp_302170.1;Smp_302180.1;Smp_303400.1;Smp_303410.1;Smp_303550.1	18.48734665	19.28287315	19.22127342	18.44587898	19.26895332	18.46251297	18.47796059	18.86456871	19.15258408	18.95722961
Smp_035270.1	13.59107399	14.01845551	14.63703537	12.44307804	13.60823154	13.63063049	13.32588005	14.04119396	12.86955738	13.04536819
Smp_140900.1	NaN	8.892205238	NaN	NaN	NaN	NaN	8.617245674	9.079040527	7.728535652	NaN
Smp_141610.1	7.569639683	8.078971863	9.010135651	NaN	7.927560329	NaN	NaN	NaN	NaN	NaN
Smp_158110.1	9.076019287	10.22018242	10.9615202	10.31370068	10.29841614	9.153447151	NaN	8.414624214	11.04645348	10.40899181
Smp_053220.1	10.8542881	11.59840584	11.4251442	9.830052376	9.806847572	10.54281235	10.65677166	11.12091637	9.595018387	10.07529545
Smp_145020.1	7.442901134	7.488726139	8.124629974	9.332044601	8.948327065	NaN	NaN	NaN	8.501008034	NaN
Smp_146190.1	8.484991074	9.13049984	10.71455288	9.358161926	10.81787205	NaN	NaN	NaN	9.471671104	9.544130325
Smp_090080.1	9.438706398	10.98228264	10.15565872	9.167616844	11.25484467	8.838220596	9.710700989	10.63677216	10.20399761	9.971796036
Smp_147710.1	NaN	NaN	9.846860886	7.191557884	7.957297325	NaN	NaN	NaN	NaN	9.492819786
Smp_203635.1	8.144054413	9.128550529	9.025494576	9.846621513	9.819839478	NaN	7.908638477	NaN	9.518360138	9.102991104
Smp_150460.1	9.123106956	9.107904434	10.22493458	NaN	NaN	8.527114868	NaN	9.104198456	NaN	NaN
Smp_150690.1	8.834997177	8.747542381	9.659548759	NaN	8.959399223	NaN	NaN	8.817311287	NaN	NaN
Smp_245390.1;Smp_334270.1	10.88425446	15.37928677	11.23409271	9.587948799	11.93561745	11.39751339	11.03820515	13.32114792	13.24197292	13.48532867
Smp_333010.1	11.51321697	12.72400188	12.88816547	10.33908844	11.29064751	12.40268612	12.19347095	13.09302521	11.33866978	11.5076437
Smp_153490.1	7.351852894	8.144177437	8.475951195	8.028759003	NaN	NaN	7.561660767	NaN	8.482587814	NaN
Smp_146250.1	9.014986038	8.939742088	10.24387264	9.224460602	10.15431309	9.118709564	8.805247307	8.785931587	10.00309563	9.698596954
Smp_336250.1	11.3673687	12.10605145	12.25514507	9.910559654	11.16439629	12.13489151	11.42289448	12.18058968	11.31090355	11.1901474
Smp_098890.1;Smp_098890.2	8.638837814	9.01911068	10.19659901	8.605573654	9.933497429	NaN	8.27628994	NaN	9.495042801	9.110105515
Smp_096390.1	11.01616192	12.85267448	12.38704681	9.903003693	11.74742794	10.69214916	11.3574419	12.56486797	12.65460205	12.60848427
Smp_180310.1	10.03163719	13.41039562	NaN	7.566569805	NaN	9.608297348	NaN	12.7608757	NaN	12.01949501
Smp_349880.1	12.79428196	12.77141094	12.42495155	12.9586935	12.59376526	12.4619875	12.77301216	12.05804539	12.85593796	12.88965416
Smp_214320.2;Smp_214320.3	7.629827023	10.92968082	9.432394028	8.449492455	9.043292046	NaN	NaN	8.510950089	9.51085186	10.7326889
Smp_095360.1	12.1528616	12.00202751	13.40037251	10.42778873	12.08265114	12.52901173	11.43280602	12.68135262	11.17060566	10.53665638
Smp_098420.1	11.26804447	12.35015774	13.46297264	11.89814854	12.2008152	10.98067093	11.82495403	12.15998268	11.65716934	13.16962337
Smp_180000.1;Smp_350050.1	16.9523716	17.1145649	16.92981911	16.95275116	16.4626236	16.85998344	16.8767643	16.81108475	16.85227203	16.69947243
Smp_162360.1	8.250002861	NaN	10.06551266	NaN	6.884068489	NaN	NaN	9.495059013	NaN	NaN
Smp_056370.1	9.796839714	10.50609875	11.49667454	9.051445961	9.590634346	9.769376755	9.917200089	10.50622177	9.369638443	9.629977226
Smp_318890.1;Smp_318900.1;Smp_318920.1	11.41139412	12.48751259	11.94173908	9.966950417	11.0223093	11.40781879	10.69117451	11.90162277	10.44969082	11.0672102
Smp_167830.1	9.459370613	9.050098419	11.12222672	9.886309624	9.34058094	8.739871025	8.242697716	10.44780922	10.30306721	9.667020798
Smp_336990.1	11.57804871	15.20967388	NaN	8.829585075	10.38252068	11.41232967	10.04462719	14.39789295	11.93516159	13.49676132
Smp_138070.1	10.02461052	11.62036228	8.870592117	9.139480591	9.854809761	9.932855606	8.576273918	12.20495415	10.1252079	10.54529381
Smp_179300.1	8.617931366	9.453609467	11.18464947	9.812843323	10.79067898	9.120914459	8.673370361	NaN	10.64223671	10.14448071
Smp_042160.1	12.36134911	13.2645092	13.16988182	11.78453636	13.40139103	12.25253582	12.23532391	12.88904953	13.07435894	12.66995621
Smp_172110.1	8.991044998	8.506726265	10.02805519	9.706365585	10.42370224	NaN	NaN	NaN	8.950258255	8.336410522
Smp_173150.1	NaN	NaN	9.945914268	8.726869583	10.26726437	NaN	NaN	NaN	9.928005219	NaN
Smp_340960.1	9.420814514	NaN	9.687346458	10.15073204	10.47805405	NaN	NaN	10.40398121	10.38102531	9.547160149
Smp_038100.1	8.806024551	8.578404427	10.48729706	10.15842915	9.839010239	8.859825134	8.230918884	NaN	10.4948082	9.57327652
Smp_174950.1	8.840838432	NaN	10.97029018	9.825139046	10.68736458	NaN	NaN	8.356329918	NaN	NaN
Smp_175740.1	8.189678192	NaN	9.76793766	9.182917595	9.01777935	NaN	NaN	NaN	8.666202545	NaN
Smp_176180.1	NaN	8.925661087	10.27682018	7.943414688	9.528851509	NaN	NaN	NaN	10.76753712	10.29450989
Smp_093820.1	8.652105331	8.748560905	9.431631088	9.009876251	10.27968884	NaN	7.804095745	NaN	9.945874214	9.073122978
Smp_179180.1	9.13517189	NaN	10.33131409	9.975422859	10.45795536	NaN	NaN	NaN	9.795273781	NaN
Smp_022400.1	8.614789963	8.966529846	9.721469879	7.74539423	8.884215355	8.232036591	8.860713005	9.01169014	8.844426155	8.175497055
Smp_179810.1	NaN	8.811362267	NaN	8.474504471	8.176808357	NaN	NaN	NaN	8.418165207	8.830928802
Smp_331870.1	7.751719952	8.758224487	9.841175079	7.696739674	9.65226841	7.597109318	NaN	NaN	8.979052544	8.735191345
Smp_306600.1	12.13806629	12.81296349	13.27665901	12.77814579	12.72285175	12.37008858	12.44556522	12.567873	13.26041317	12.55445194
Smp_337330.1	9.675216675	9.645582199	NaN	9.911346436	9.716407776	9.282395363	10.08349991	10.01988506	9.53443718	9.329321861
Smp_094880.1	7.999433517	7.067756653	9.03322506	8.495938301	8.958864212	NaN	NaN	8.092608452	8.857743263	7.210034847
Smp_052910.1	13.84905815	13.4498682	14.00278473	13.17273808	14.31752777	13.49086285	13.81475163	14.24702835	13.84264278	13.89315128
Smp_302290.1	10.32282639	13.13098717	12.74400234	9.750620842	11.60109425	10.58521461	11.01484203	12.43760777	12.27083206	12.89483738
Smp_054340.1	7.78102684	8.669537544	9.844742775	9.387276649	10.10859394	NaN	NaN	8.152418137	9.385053635	9.152526855
Smp_341790.1	NaN	9.171133041	11.96968651	8.148722649	10.05123711	NaN	9.0032444	9.416985512	11.1720829	11.44630909
Smp_004470.1	8.912104607	9.995440483	11.05790329	10.20135498	10.82893944	NaN	NaN	8.906614304	10.7446909	10.16767406
Smp_200240.1	NaN	8.634559631	8.959294319	NaN	8.179905891	NaN	NaN	NaN	9.619418144	NaN
Smp_202690.1	8.451653481	NaN	10.2725935	10.62945366	11.25353622	8.52686882	NaN	NaN	9.630272865	NaN
Smp_337000.1	9.479148865	13.49746513	NaN	NaN	10.01132107	10.14824581	NaN	12.48118782	11.31665897	12.01713181
Smp_006390.1	9.694039345	10.28438854	11.03682137	8.269844055	9.669276237	9.467383385	9.043136597	10.42873573	9.382033348	9.627590179
Smp_152710.1	10.25111198	10.50020027	11.06555462	8.660049438	9.781851768	10.49419689	9.98833847	10.67608833	8.833442688	9.265978813
Smp_210780.1	7.34381628	8.627004623	8.449403763	NaN	8.140275002	NaN	NaN	7.829779148	NaN	NaN
Smp_210890.1	8.712717056	9.377470016	10.17507648	NaN	NaN	9.256061554	NaN	8.476980209	NaN	NaN
Smp_212190.1;Smp_212190.2	NaN	8.698969841	8.802082062	NaN	9.36662674	NaN	NaN	NaN	8.339439392	NaN
Smp_212920.1	NaN	7.825971127	8.763953209	8.771718979	9.047401428	NaN	NaN	NaN	8.726408958	NaN
Smp_213130.1	8.992470741	NaN	10.40491199	9.543873787	10.63040161	NaN	NaN	NaN	9.337042809	9.308970451
Smp_213240.1	7.162954807	7.311604977	NaN	NaN	7.579909325	NaN	NaN	NaN	NaN	NaN
Smp_213300.1;Smp_213300.2	NaN	7.801735401	8.709040642	7.306207657	8.869630814	NaN	NaN	NaN	7.957387447	7.932870865
Smp_247750.1	8.392186165	9.660648346	10.37504005	9.876928329	10.09580421	NaN	8.985891342	8.891283989	10.8049612	10.97642422
Smp_145300.1	8.077836037	10.87045574	9.494294167	NaN	8.902692795	8.636828423	8.124668121	10.02198124	10.63402653	10.71577644
Smp_323640.1	9.407901764	10.28001785	12.30642986	9.866859436	11.07370663	10.02254486	9.903507233	10.46119213	11.88717556	11.88960743
Smp_214190.1	NaN	8.007566452	NaN	NaN	NaN	NaN	NaN	8.034880638	9.787792206	8.33554554
Smp_079230.1	10.80873775	10.83637428	12.00889778	8.906961441	10.18683243	10.55234718	10.08193111	11.45607376	9.753845215	9.838622093
Smp_025860.1	10.32470036	11.16294193	11.81935215	7.927576065	9.969982147	10.75026321	9.675712585	11.9492588	9.652849197	10.55862331
Smp_246840.1	7.716787815	NaN	8.974100113	8.133192062	8.716671944	NaN	NaN	NaN	8.051784515	7.394505978
Smp_302270.1	14.56900692	17.31655121	17.32463264	14.2270565	15.86834526	14.81451225	15.33267784	16.7288475	16.60256195	17.22707558
Smp_094420.1	8.46886158	8.49191761	9.659598351	8.767301559	8.8764534	NaN	8.799921036	NaN	9.169836998	8.906001091
Smp_048650.1	8.326984406	8.936582565	9.813772202	7.807620525	8.89593029	8.906978607	8.167327881	9.791249275	NaN	NaN
Smp_162370.1	10.89122295	11.89506912	11.96684456	12.38065052	11.66303062	11.46171379	11.45202065	12.20453739	12.42938995	11.78835678
Smp_140270.1	8.342757225	9.615053177	9.513406754	7.546663761	8.415304184	8.932436943	8.964093208	9.13549614	7.769037247	7.792283058
Smp_247760.1	NaN	8.064222336	9.474030495	9.756304741	9.197341919	NaN	NaN	NaN	10.2062912	9.552228928
Smp_154260.1;Smp_176160.1	11.87032795	12.72310352	12.94159985	10.2173624	10.40303612	11.57463646	12.2146244	11.93273735	10.17815495	11.13537788
Smp_334520.1;Smp_334590.1	14.45479298	18.64279747	15.06673145	12.88555336	15.48075962	14.37999249	14.05022049	16.65691757	16.40558243	16.90376663
Smp_048050.1;Smp_048050.2;Smp_049230.1	8.97328949	11.76324749	11.59404564	9.168179512	10.45316124	8.991651535	10.25241756	10.54000187	11.78799725	11.67218685
Smp_033330.1	7.252998829	8.373177528	9.670905113	NaN	NaN	NaN	7.851358414	8.822894096	7.751520634	8.414660454
Smp_037530.1	9.943564415	10.37274456	11.61281204	8.658648491	10.09445286	10.094944	9.614956856	10.7730732	NaN	9.262708664
Smp_054360.1	8.340726852	8.145436287	8.939208984	8.052959442	8.817511559	NaN	8.002717018	8.749964714	9.054049492	8.398304939
Smp_305200.1;Smp_314650.1	NaN	7.25909853	8.691340446	NaN	9.123497963	NaN	NaN	NaN	8.838486671	7.785363674
Smp_065470.1	NaN	7.997772217	10.45274162	8.525400162	10.0220108	NaN	8.230621338	9.149075508	9.867781639	8.892253876
Smp_024110.1	15.27262211	15.73582458	16.17656136	14.39531136	15.53820992	15.54260254	15.37179852	15.74879837	14.994133	14.94102955
Smp_308145.1	7.746297359	9.291707039	8.7759552	NaN	NaN	NaN	8.755773544	NaN	NaN	NaN
Smp_163050.1	11.94557285	11.49504757	11.67952919	NaN	11.64314938	11.57172203	11.71597385	NaN	11.45955086	11.85859871
Smp_340630.1;Smp_340630.2	8.323447227	8.013950348	10.10377789	8.879711151	9.737826347	NaN	NaN	8.333735466	9.108286858	9.071428299
Smp_070600.1	9.680392265	9.620629311	10.3169117	8.42593956	10.21552563	9.802195549	9.851233482	10.29499435	9.061832428	8.658184052
Smp_091010.1	NaN	11.13662815	12.40045071	NaN	12.25927448	11.86939621	11.96053028	12.06791401	10.89360714	12.29502583
Smp_312360.1	10.29342175	NaN	11.45648479	11.29551506	11.16365528	NaN	NaN	NaN	NaN	NaN
Smp_004990.1	7.996466637	8.245900154	9.802568436	9.434260368	9.556174278	7.963745594	NaN	NaN	9.686860085	8.897418022
Smp_312560.1;Smp_316120.1	8.418084145	7.557869434	8.816002846	NaN	9.13602829	8.177334785	NaN	8.837188721	NaN	NaN
Smp_314310.1	8.049028397	7.989944935	8.1086092	NaN	8.458906174	NaN	6.716310978	NaN	7.239672661	NaN
Smp_173700.1	11.2534008	11.75645733	11.43639278	11.16341686	11.80753994	11.41864777	NaN	11.62844181	11.46416664	11.27709103
Smp_086470.1	10.25166321	12.41628265	12.81490898	9.952445984	11.14723873	10.81648731	10.89385796	12.13722897	11.47233009	11.93222046
Smp_340850.1	9.668829918	11.10176754	NaN	NaN	10.74030113	NaN	10.05090714	NaN	10.708848	10.44404125
Smp_332800.1	13.47695923	12.53327274	14.2897234	NaN	13.5521183	13.63931084	13.64359951	13.55735302	12.98933029	13.11624241
Smp_012930.1	9.3966856	7.835098743	9.873978615	10.26982594	11.2186079	8.864593506	NaN	10.11142349	9.684538841	NaN
Smp_319650.1	8.86720562	9.951939583	10.90799904	8.529722214	9.490970612	NaN	NaN	NaN	9.314030647	10.58951378
Smp_321620.1	7.158376217	7.991272926	8.501869202	8.038920403	8.525981903	NaN	NaN	NaN	NaN	NaN
Smp_322220.1	NaN	NaN	9.654442787	10.41748428	10.08729649	NaN	NaN	NaN	NaN	8.74379921
Smp_322410.1	5.459290504	NaN	9.375291824	8.61186409	8.205370903	NaN	6.177283287	NaN	NaN	8.591779709
Smp_322820.1	8.473060608	9.225794792	9.913283348	NaN	NaN	9.380362511	NaN	NaN	NaN	NaN
Smp_323680.1	7.735146999	10.18781567	10.22402477	8.802451134	10.41628361	NaN	NaN	NaN	11.51653099	11.87948799
Smp_335460.1;Smp_335470.1;Smp_335510.1	NaN	12.12005329	11.40139294	NaN	10.35504246	NaN	11.19177055	NaN	10.71846962	12.39106178
Smp_325920.1	7.648362637	NaN	9.093255997	9.307562828	9.857040405	NaN	NaN	NaN	NaN	NaN
Smp_327480.1	NaN	7.925840855	9.018011093	8.122951508	8.913910866	NaN	NaN	NaN	9.677250862	9.04016304
Smp_327540.1	6.234228611	8.626716614	NaN	NaN	NaN	NaN	NaN	8.754540443	9.232140541	9.825990677
Smp_328480.1;Smp_328490.1	8.874575615	8.896048546	10.76221657	8.35323143	NaN	NaN	NaN	NaN	8.641085625	10.12655067
Smp_315420.1;Smp_316270.1	13.02409077	13.7625761	14.63035965	14.17581367	13.76675415	12.8017149	13.75197887	12.93192863	15.075387	14.32159615
Smp_331730.1	9.108417511	9.858009338	10.25811291	NaN	8.681470871	NaN	NaN	NaN	NaN	NaN
Smp_090120.1;Smp_103790.1	18.46352768	18.46466064	18.82205009	18.80331802	18.40367126	18.55627251	18.71982765	18.38028717	18.7052784	18.4940033
Smp_176200.1	10.24175739	10.4342165	11.6615324	8.052428246	10.42536449	10.59687138	10.10502338	11.18745422	9.889046669	9.611657143
Smp_332400.1	NaN	NaN	8.444437981	7.793593884	8.921559334	NaN	NaN	NaN	NaN	NaN
Smp_014780.1	9.600657463	9.757605553	9.58688736	10.2138834	9.388899803	9.531269073	10.09511662	NaN	10.05165482	9.315137863
Smp_194840.1	9.337413788	10.02563667	10.97386932	8.089554787	9.424478531	9.840377808	9.491264343	9.84393692	NaN	8.72755909
Smp_024140.1	6.57299757	7.960226536	8.854344368	7.57383728	8.340156555	NaN	7.106492996	NaN	8.629299164	8.141055107
Smp_097490.1	9.720572472	11.7193079	9.752108574	NaN	9.515263557	9.172943115	9.324556351	11.58601475	9.965946198	10.30521107
Smp_012980.1	7.394734383	8.780199051	9.57959938	7.864638329	9.109170914	NaN	NaN	7.837692738	8.828353882	8.695027351
Smp_335490.1	11.70659828	14.21946239	13.15298462	11.60896587	12.30005264	10.74997997	12.89379215	12.61973	12.04664707	14.14012718
Smp_334530.1	8.778060913	8.337225914	8.570685387	NaN	7.314808369	NaN	NaN	8.532412529	NaN	NaN
Smp_335300.1	NaN	7.828744411	8.409641266	NaN	8.895813942	NaN	NaN	NaN	9.169629097	8.331672668
Smp_317980.2	6.980574608	8.764045715	9.538518906	7.472624302	7.977825165	NaN	7.686484337	8.923571587	6.129930973	9.381659508
Smp_008070.1	13.66327095	14.60431385	15.30362415	12.0238657	13.83187103	14.51818085	13.78845692	15.07024765	13.20214844	13.30038738
Smp_120670.1	8.988612175	11.16466236	12.30144787	10.06449699	11.87625027	NaN	9.330145836	9.560854912	12.41580963	12.77296543
Smp_163720.1	8.095931053	8.942708015	9.84972477	8.713222504	9.771595001	8.296513557	8.656726837	9.167019844	9.570515633	9.449668884
Smp_333810.1	8.966783524	9.842617035	10.52874279	8.483155251	8.66519928	8.839799881	9.687430382	9.115387917	9.479128838	9.143468857
Smp_179250.1	9.593237877	11.6937542	12.56252766	12.90592289	12.18695736	9.900892258	10.8528204	NaN	13.27535152	12.79486656
Smp_159830.1	9.893888474	12.81866741	9.343730927	NaN	9.390354156	9.635828972	8.760897636	12.58023548	10.12854099	11.13938141
Smp_030730.1	17.29691696	17.45220757	18.70082283	17.63427544	17.7301445	17.3318367	17.54768944	17.7019043	18.22011185	17.91994095
Smp_340130.1;Smp_340130.2	NaN	7.93215847	8.763515472	7.46626997	8.560505867	NaN	NaN	NaN	8.705164909	9.033577919
Smp_017360.1	8.634458542	8.406894684	9.871476173	9.865960121	9.84366703	8.766222	NaN	NaN	10.09660625	9.212443352
Smp_033400.1	11.47957516	12.22804642	12.78470421	9.341300964	10.984622	12.30697441	10.5802412	12.68334198	10.71562099	10.76778507
Smp_340900.1	8.831085205	7.787314415	10.36084175	9.95118618	10.28405476	NaN	NaN	NaN	8.934844971	NaN
Smp_089370.1	8.549096107	11.67775822	8.354500771	NaN	7.972308636	8.889493942	8.982350349	10.79246807	8.372680664	8.825515747
Smp_341330.1	NaN	7.451210499	9.806064606	NaN	9.008852959	NaN	NaN	7.833451271	7.553664207	NaN
Smp_341620.1	8.000921249	NaN	9.708658218	NaN	9.061699867	NaN	NaN	NaN	NaN	NaN
Smp_022960.1	8.926408768	10.47170639	10.36935139	9.061221123	10.06032276	NaN	9.434773445	9.606793404	10.27618694	9.734992981
Smp_088720.1	9.147354126	10.0084734	11.30950832	NaN	9.405216217	9.222848892	9.801660538	9.819655418	10.55572224	10.5302124
Smp_342570.1	11.34886551	NaN	10.9618845	NaN	NaN	10.9835968	NaN	10.90086365	10.54932785	11.30294895
Smp_346020.1	8.14365387	10.93799591	9.166784286	7.783554554	8.683588028	NaN	8.044048309	8.690415382	8.291127205	10.63817215
Smp_154900.1	7.567055225	8.724754333	9.329298973	7.271806717	8.920434952	8.054556847	7.880495071	8.748531342	8.833305359	8.369182587
Smp_012720.1	10.69356537	10.76432323	NaN	10.6228056	11.08638477	10.75266838	10.59021187	10.98705864	11.05798244	10.55372047
Smp_345790.1	NaN	NaN	NaN	NaN	NaN	10.7134409	11.82999611	12.69781685	10.91876507	9.430148125
Smp_314200.1;Smp_317150.1	9.579306602	11.05331707	11.21480751	9.554530144	10.7469883	10.01611328	10.09247112	10.87282562	11.21443844	9.912555695
Smp_346390.1	10.42471886	NaN	10.43190765	NaN	NaN	NaN	NaN	11.14624691	11.05639648	10.83374023
Smp_140590.1	7.092770576	8.919154167	8.987341881	NaN	8.331292152	NaN	NaN	8.075227737	8.51566124	8.435493469
Smp_346670.1	8.259897232	8.3997612	9.349951744	NaN	NaN	NaN	8.915193558	NaN	NaN	NaN
Smp_347110.1	7.321848392	NaN	8.753281593	8.891355515	8.918412209	NaN	NaN	NaN	8.206492424	NaN
Smp_003990.1	11.88279057	12.48954868	13.13495255	9.920139313	12.33533669	12.28267193	11.90877151	12.50063133	11.33086681	11.74497509
Smp_349640.1	NaN	9.092831612	9.08658123	8.209967613	8.974446297	NaN	NaN	NaN	8.895388603	9.85815239
Smp_000260.1	10.48274612	11.05393505	12.20539379	9.312774658	10.99418259	10.57110786	10.85590744	11.62716103	10.5621357	10.43517971
