# Supplementary material for: True Schistosoma mansoni eggs-cretome revealed by laser microdissection of infected mouse liver and intestine
Source: Front Cell Infect Microbiol. 2026 May 15;16:1807773. doi: 10.3389/fcimb.2026.1807773 (PMC13219023; doi:10.3389/fcimb.2026.1807773)
Supplement: Supplementary Data Sheet 3 — Venn diagram. Table showing the overlap of identified schistosomal proteins across four groups (acute intestine, chronic intestine, acute liver, and chronic liver). [file Table3.xlsx]

## Sheet: A
109 elements included exclusively in "Acute gut":
Smp_003410.1		Putative 60s ribosomal protein L23a
Smp_003660.1		RNA helicase
Smp_003970.1		Putative elongation factor-1 beta,delta
Smp_314310.1		CN hydrolase domain-containing protein
Smp_006320.1		Gap associated protein-related
Smp_008660.1		Putative gelsolin
Smp_009310.1		HABP4_PAI-RBP1 domain-containing protein
Smp_009690.1		60S acidic ribosomal protein P0
Smp_010290.1		Ubiquilin 1,2, putative
Smp_012750.1;Smp_012750.2		60S ribosomal protein L12
Smp_013200.1		60S ribosomal protein L10, putative
Smp_013470.1		40S ribosomal protein S2
Smp_014010.1		Adenylyl cyclase-associated protein
Smp_015690.1		Nucleolar protein 12
Smp_015860.1		Acyl carrier protein
Smp_017010.1		MIF4G domain-containing protein
Smp_018990.1		60S ribosomal protein L9
Smp_019030.1		Dipeptidyl peptidase 1
Smp_011570.1		40S ribosomal protein S4
Smp_020800.1;Smp_020800.2		Cysteine and histidine-rich domain (Chord)-containing, zinc binding protein, putative
Smp_021140.1		40S ribosomal protein S7
Smp_024900.1		Putative retinoblastoma-like protein
Smp_026770.1		Putative small nuclear ribonucleoprotein-associated protein
Smp_027610.1		40S ribosomal protein S3, putative
Smp_029390.1		Vacuolar proton pump subunit B
Smp_031570.1		60S ribosomal protein L18, putative
Smp_031770.1		Tropomyosin-2
Smp_032180.1		ADP-ribosylation factor
Smp_032320.2		Putative serine/arginine rich splicing factor
Smp_032580.1		Proteasome subunit alpha type
Smp_033250.1		C-type lectin domain-containing protein
Smp_038030.1		Adenylosuccinate lyase
Smp_038510.1		60S ribosomal protein L6
Smp_038560.1		Putative prothymosin alpha-B
Smp_040800.1		Glycine--tRNA ligase
Smp_041430.1		14-3-3 protein, putative
Smp_041450.1		asparagine--tRNA ligase
Smp_043120.1		Putative universal stress protein
Smp_044280.1		Putative fibrillarin
Smp_044550.1;Smp_044550.2		Putative far upstream (Fuse) binding protein
Smp_045560.1		Annexin
Smp_050280.1		60S ribosomal protein L31
Smp_052870.1		26S proteasome non-ATPase regulatory subunit 6
Smp_053510.1		Aspartate--tRNA ligase, cytoplasmic
Smp_053830.1		Putative 40s ribosomal protein S14
Smp_058320.1		Putative nuclear autoantigenic sperm protein (Nasp)
Smp_059930.1		UCR_hinge domain-containing protein
Smp_060090.1		40S ribosomal protein S12
Smp_060950.1		Putative soluble NSF attachment protein (SNAP)
Smp_061650.1		26S proteasome subunit S9, putative
Smp_061940.1		Putative adenylate kinase 1
Smp_063830.1		GMP synthase (glutamine-hydrolyzing)
Smp_065980.1		Putative heat shock protein 70 (Hsp70)-interacting protein
Smp_066990.1		40S ribosomal protein S20
Smp_067890.1		Proteasome subunit alpha type
Smp_071640.1		Putative arginine/serine-rich splicing factor
Smp_074780.1		40S ribosomal protein S18
Smp_075120.1		Putative pur-alpha
Smp_075560.1		Small nuclear ribonucleoprotein Sm D2
Smp_076740.1		Putative 30s ribosomal protein S8
Smp_077310.1		Putative tegumental protein; Tegumental antigen
Smp_079920.1		Pyruvate dehydrogenase E1 component subunit alpha
Smp_086590.1		Putative actin-depolymerizing factor
Smp_087940.1		Putative gaba(A) receptor-associated protein
Smp_088650.1		ADP-ribosylation factor
Smp_091240.1		Voltage-dependent anion-selective channel,putative
Smp_091640.1;Smp_091640.2		40S ribosomal protein S24
Smp_092280.1		Proteasome subunit alpha type-3
Smp_101450.1;Smp_330330.1		60S ribosomal protein L7, putative
Smp_103320.1		Nuclear movement protein nudc, putative
Smp_104330.1		Dihydrolipoyllysine-residue succinyltransferase component of 2-oxoglutarate dehydrogenase complex, mitochondrial
Smp_132670.1		Myosin regulatory light chain, putative
Smp_133710.1		Putative importin 7
Smp_134010.1		Putative zinc finger protein
Smp_136240.1		Putative vesicle-associated membrane protein (Vamp)
Smp_137920.1		Putative chloride intracellular channel
Smp_141610.1		Cathepsin B endopeptidase
Smp_145020.1		Delta-1-pyrroline-5-carboxylate synthase Glutamate 5-kinase Gamma-glutamyl phosphate reductase
Smp_146190.1		40S ribosomal protein S21
Smp_147710.1		Kunitz-type inhibitor
Smp_150460.1		Copper transport protein atox1-related
Smp_172110.1		protein disulfide-isomerase
Smp_173150.1		Tetraspanin
Smp_174950.1		Putative 40s ribosomal protein S19
Smp_175740.1		60S ribosomal protein L14
Smp_179180.1		40S ribosomal protein SA
Smp_179810.1		Troponin t, invertebrate, putative
Smp_202690.1		Smp_202690
Smp_212190.1;Smp_212190.2		Acetyltransferase component of pyruvate dehydrogenase complex
Smp_212920.1		Proteasome subunit alpha type
Smp_213130.1		40S ribosomal protein S25
Smp_213300.1;Smp_213300.2		Transcriptional cofactor CA150
Smp_246840.1		Staphylococcal nuclease domain-containing protein
Smp_305200.1;Smp_314650.1		Putative rna binding motif protein 4,lark
Smp_312360.1		Eukaryotic translation initiation factor 3 subunit G
Smp_312560.1;Smp_316120.1		O-methyltransferase
Smp_319650.1		GDNF domain-containing protein
Smp_321620.1		threonine--tRNA ligase
Smp_322220.1		60S ribosomal protein L18a
Smp_322410.1		ATP synthase delta chain, mitochondrial,putative
Smp_325920.1		60S ribosomal protein L27a
Smp_328480.1;Smp_328490.1		Kunitz-type inhibitor
Smp_332400.1		Coatomer subunit delta
Smp_335300.1		Mitochondrial import inner membrane translocase subunit
Smp_340130.1;Smp_340130.2		Calcium-binding protein, putative
Smp_340900.1		40S ribosomal protein S8
Smp_341330.1		RPN13_C domain-containing protein
Smp_341620.1		FERM domain-containing protein
Smp_347110.1		Ribosomal_L18_c domain-containing protein

## Sheet: B
52 common elements in "Acute gut" and "Chronic gut":
Smp_019630.1	N-acyl-aliphatic-L-amino acid amidohydrolase
Smp_003770.1	Putative histone h1/h5
Smp_014780.1	Putative alpha-actinin
Smp_019050.1	Tubulin-specific chaperone A
Smp_024140.1	Polyadenylate-binding protein
Smp_024850.1	60S ribosomal protein L17
Smp_025860.1	Thymosin beta
Smp_033760.1	HEAT repeat protein
Smp_046740.1	Dihydrolipoyl dehydrogenase
Smp_048650.1	Putative histidine triad (Hit) protein
Smp_052910.1	Skp1-related
Smp_053610.1	serine--tRNA ligase
Smp_054540.1	Putative microtubule-associated protein, rp/eb family
Smp_065470.1	Putative tumor protein d52
Smp_073500.1	Elongation factor Tu
Smp_075210.1	Prohibitin
Smp_079220.1	ADP/ATP translocase
Smp_213720.1	Aminotran_1_2 domain-containing protein
Smp_085110.1	Dihydropyrimidinase (M38 family); Dihydropyrimidinase related protein-2 (M38 family)
Smp_088950.1;Smp_088950.2	Hypoxia upregulated 1 (Hyou1)-related
Smp_089290.1	Alpha-galactosidase
Smp_093440.1	Putative 40s ribosomal protein S5
Smp_093750.1	Eukaryotic translation initiation factor 2 subunit 1
Smp_093820.1	Glutamate dehydrogenase
Smp_096750.1	40S ribosomal protein S13
Smp_097800.1	Y-box binding protein; Y-box binding protein homolog
Smp_098890.1;Smp_098890.2	Arginine/serine-rich splicing factor, putative
Smp_105320.1	60S ribosomal protein L37a
Smp_110280.2	SRP40_C domain-containing protein
Smp_113620.1	Putative serine/arginine rich splicing factor
Smp_120360.1	Helicase, putative
Smp_146250.1	alpha-L-fucosidase
Smp_154610.1	Pentatricopeptide repeat-containing protein
Smp_167830.1	IL4_i_Ig domain-containing protein
Smp_173700.1	Structural maintenance of chromosomes protein
Smp_180000.1;Smp_350050.1	40S ribosomal protein S9
Smp_194050.1	Clumping factor A (Fibrinogen-binding protein A) (Fibrinogen receptor A), putative
Smp_210310.1	60S ribosomal protein L7a
Smp_247020.1	KH domain-containing protein
Smp_008320.1	Putative pap-inositol-1,4-phosphatase
Smp_330600.1	Interleukin-12 subunit alpha
Smp_323640.1	Inositol monophosphatase
Smp_019640.1	Calcyphosine/tpp, putative
Smp_331870.1	Complement component 1 Q subcomponent-binding protein, mitochondrial
Smp_202970.1	Smp_202970
Smp_332800.1	MT domain-containing protein
Smp_051260.1	60S ribosomal protein L8
Smp_336770.1	Putative dnaj homolog subfamily B member 4
Smp_337330.1	60S ribosomal protein L21
Smp_340760.1	Tropomyosin-1
Smp_340960.1
Smp_348010.1;Smp_348030.1	Polymorphic mucin variant C-r1/3.1a; Polymorphic mucin variant IC-r1/3.1a

## Sheet: C
5 elements included exclusively in "Chronic gut":
Smp_060010.1		NSFL1 cofactor p47
Smp_134600.1
Smp_214190.1		Calpain catalytic domain-containing protein
Smp_342570.1		Diacylglycerol kinase
Smp_346390.1		J domain-containing protein

## Sheet: D
4 common elements in "Chronic gut" and "Acute liver":
Smp_009230.1;Smp_317720.1		Energy transducer TonB
Smp_061920.1		UV excision repair protein RAD23
Smp_078590.1
Smp_140900.1		Macro domain-containing protein

## Sheet: E
35 elements included exclusively in "Acute liver":
Smp_053300.1;Smp_053390.1;Smp_194870.1	Histone H4
Smp_082240.1;Smp_348800.1	Histone H3
Smp_349210.1
Smp_337220.1	DHC_N1 domain-containing protein
Smp_334555.1
Smp_181720.1;Smp_327490.1;Smp_327490.2
Smp_327920.1	Peptidase_M13_N domain-containing protein
Smp_336880.1	SCP domain-containing protein
Smp_331910.1	DUF3421 domain-containing protein
Smp_314210.1	Peroxidase
Smp_348000.1	Polymorphic mucin variant C-r2/1
Smp_002630.1	Venom allergen-like protein 2
Smp_103140.1	Tubulin alpha chain
Smp_079270.1	Crp-related
Smp_079220.1;Smp_348850.1	ADP/ATP translocase
Smp_164100.1	Annexin
Smp_267080.1	16 kDa calcium-binding protein
Smp_130300.1	Sodium/potassium-transporting ATPase subunit alpha
Smp_004350.1	Ubiquitin-conjugating enzyme E2 l, putative
Smp_019280.1	Camp-dependent protein kinase regulatory chain,putative
Smp_151030.1;Smp_151030.2	3-hydroxyacyl-CoA dehydrogenase
Smp_133210.1	Putative alpha-glucosidase
Smp_087250.1	Putative crp1/csrp1/crip1
Smp_166600.1	Ubiquitin conjugating enzyme variant; Ubiquitin conjugating enzyme variant; Ubiquitin conjugating enzyme, putative
Smp_336180.1	Leishmanolysin-like peptidase
Smp_318970.1	DUF1330 domain-containing protein
Smp_028500.1	Caspase-3
Smp_070780.1	UDP-glucose 4-epimerase
Smp_310750.1	RRM domain-containing protein
Smp_329210.1
Smp_073940.1	WD-repeat protein, putative
Smp_308630.1;Smp_332420.1	Putative zinc binding dehydrogenase
Smp_162630.1	E1 ubiquitin-activating enzyme
Smp_348090.1	Neuroblast differentiation-associated protein AHNAK
Smp_167890.1	Peptide-methionine (R)-S-oxide reductase

## Sheet: F
20 common elements in "Acute liver" and "Chronic liver":
Smp_163570.1;Smp_163570.2		Ryanodine receptor related
Smp_348030.1		Polymorphic mucin variant
Smp_021330.1		Putative abc1 family
Smp_310550.1		Nesprin-1
Smp_165490.1		Serine/threonine-protein phosphatase
Smp_212200.1		C2H2-type domain-containing protein
Smp_247020.1;Smp_347870.1		KH domain-containing protein
Smp_046060.1;Smp_046060.2		Paramyosin
Smp_329780.1		Egg protein CP391S-like protein
Smp_072630.1;Smp_337020.1;Smp_337030.1		Tegumental antigen
Smp_302930.1		Pericentrin, putative
Smp_350180.1
Smp_186670.1		CAD protein
Smp_079430.1		GTP-binding nuclear protein
Smp_058350.1		Putative programmed cell death
Smp_016730.1		Putative heme binding protein
Smp_013210.1		Kinase
Smp_041060.1		Septin
Smp_079970.1		Tubulin beta chain
Smp_124100.1		DRY_EERY domain-containing protein

## Sheet: G
2 elements included exclusively in "Chronic liver":
Smp_097590.1	Valine--tRNA ligase
Smp_300310.1	guanylate cyclase

## Sheet: H
7 common elements in "Chronic gut", "Acute liver" and "Chronic liver":
Smp_032670.1	Egg protein C122-like
Smp_046800.1	Putative fatty acid binding protein
Smp_047650.1	Ferritin
Smp_138060.1	MEG 3.3
Smp_138760.1	Nudix hydrolase domain-containing protein
Smp_327540.1
Smp_345790.1	ω-1.9

## Sheet: I
49 common elements in "Acute gut", "Chronic gut" and "Acute liver":
Smp_083410.1	Elongation factor 1-gamma, putative
Smp_004780.1	peptidylprolyl isomerase
Smp_004990.1	Putative chaperonin containing t-complex protein 1, zeta subunit, tcpz
Smp_010940.1	Acidic leucine-rich nuclear phosphoprotein 32-related protein
Smp_001360.1	dTMP kinase
Smp_012930.1	Inosine-5'-monophosphate dehydrogenase
Smp_012980.1	Eukaryotic translation initiation factor 3 subunit J
Smp_017360.1	T-complex protein 1 subunit alpha
Smp_018530.1	Putative nascent polypeptide associated complex alpha subunit (Nac alpha)
Smp_028440.1	Adenosylhomocysteinase
Smp_029820.1	60S acidic ribosomal protein P2
Smp_033330.1	SH3 domain-binding glutamic acid-rich-like protein
Smp_035200.1	Putative hsp40, subfamily A, members 1,2,4
Smp_038100.1	ATP synthase subunit beta
Smp_041740.1	T-complex protein 1 subunit gamma
Smp_042400.1	Mesencephalic astrocyte-derived neurotrophic factor homolog
Smp_051550.1	pyridoxal 5'-phosphate synthase
Smp_052060.1	Succinate--CoA ligase [ADP/GDP-forming] subunit alpha, mitochondrial
Smp_053940.1	Putative heterogeneous nuclear ribonucleoprotein
Smp_054340.1	T-complex protein 1 subunit beta
Smp_062420.1	Putative heat shock protein 70 (Hsp70)-interacting protein
Smp_064860.1	Stress-induced-phosphoprotein 1
Smp_066890.1	Putative 40s ribosomal protein S10
Smp_083870.1	SmLAP2 aminopeptidase
Smp_085150.1	Putative phosphoglucomutase
Smp_094420.1	Rab GDP dissociation inhibitor
Smp_094880.1	1,4-alpha-glucan branching enzyme
Smp_097660.1	RNA helicase
Smp_100090.1	High mobility group B1; High mobility group B1 protein; High mobility group B1; High mobility group B1 protein
Smp_106130.1	Putative heat shock protein 70 (Hsp70)
Smp_154900.1	Putative rhogap protein
Smp_155060.1	Set, putative
Smp_162370.1	Linker histone H1
Smp_164650.1	Lupus la ribonucleoprotein, putative
Smp_165780.1	Glycine cleavage system H protein
Smp_179300.1	Putative cellular nucleic acid binding protein
Smp_004600.1	T-complex protein 1 subunit delta
Smp_203635.1	RRM domain-containing protein
Smp_214030.1	Lactamase_B domain-containing protein
Smp_247460.1	ACB domain-containing protein
Smp_315420.1;Smp_316270.1	Major vault protein
Smp_317550.1;Smp_332240.1;Smp_332245.1	Arginine/serine-rich splicing factor, putative
Smp_317980.2	Secreted protein
Smp_333810.1	6-phosphogluconate dehydrogenase, decarboxylating
Smp_340630.1;Smp_340630.2	HATPase_c domain-containing protein
Smp_340850.1	Glucose-6-phosphate 1-dehydrogenase
Smp_341790.1	SPO-1 protein; SPO-1 protein; Stage-specific protein SPO-1; Stathmin-like protein; Stage-specific protein SPO-1; Stathmin-like protein
Smp_347450.1	Secreted protein
Smp_348380.1	PIR Superfamily Protein

## Sheet: J
25 common elements in "Acute gut" and "Acute liver":
Smp_002510.1	Pyruvate dehydrogenase E1 component subunit beta
Smp_015720.1	Obg-like ATPase 1
Smp_018240.1;Smp_018240.2	vesicle-fusing ATPase
Smp_022640.1	60S ribosomal protein L13
Smp_025160.1;Smp_025160.2;Smp_025160.3	palmitoyl-protein hydrolase
Smp_032810.1	dTMP kinase
Smp_037700.1	Nuclear transport factor 2
Smp_042680.1	Putative tropinone reductase
Smp_043670.1;Smp_043670.2	ATP-dependent 6-phosphofructokinase
Smp_045610.1	Rho GDP-dissociation inhibitor-related
Smp_046090.1	T-complex protein 1 subunit theta
Smp_056360.1	Putative p30 dbc protein
Smp_063120.1	Inosine triphosphate pyrophosphatase
Smp_066760.1	Putative merlin/moesin/ezrin/radixin
Smp_073880.1	40S ribosomal protein S3a
Smp_091230.1	Ubiquitin-fold modifier 1
Smp_102040.1	Receptor for activated PKC, putative
Smp_119920.1	Ribosomal protein S9, putative
Smp_150690.1	Proliferation-associated protein 2G4, 38kDa (M24 family)
Smp_153490.1	GDP-mannose 4,6-dehydratase
Smp_200240.1
Smp_210780.1	Putative vacuolar protein sorting 26, vps26
Smp_213240.1	Prolyl endopeptidase
Smp_247760.1	Alpha-galactosidase
Smp_334530.1	UMP/CMP kinase

[truncated: 5 more sheets: K, L, M, N, O]
