# Supplementary material for: True Schistosoma mansoni eggs-cretome revealed by laser microdissection of infected mouse liver and intestine
Source: Front Cell Infect Microbiol. 2026 May 15;16:1807773. doi: 10.3389/fcimb.2026.1807773 (PMC13219023; doi:10.3389/fcimb.2026.1807773)
Supplement: Supplementary Data Sheet 4 — Small intestine. Schistosomal proteins identified in the mouse small intestine during the acute and chronic infection phases. Including only proteins detected in at least three biological replicates (acute: A; chronic: C). * and yellow highlighting indicate ambiguous proteins; red indicates statistically significant values after FDR correction. [file Table4.xlsx]

## Sheet: Acute enriched
PG.ProteinAccessions	Mean A	Median A	% of valid values A	Number of valid values A	PG.NrOfStrippedSequencesIdentified (Experiment-wide)	PG.Qvalue	PG.Cscore	Protein name
Smp_002510.1	7.86677	7.95775	100	5	6	0.000782648	43.9963	Pyruvate dehydrogenase E1 component subunit beta
Smp_003410.1	8.9366	9.50848	80	4	5	0.000575242	44.4387	Putative 60s ribosomal protein L23a
Smp_003660.1	9.1502	9.2908	100	5	3	0.00226898	41.2602	RNA helicase
Smp_003970.1	10.8192	10.7496	100	5	10	0	53.9045	Putative elongation factor-1 beta,delta
Smp_314310.1	8.15162	8.07882	80	4	3	0.00244748	40.7821	CN hydrolase domain-containing protein
Smp_006320.1	8.80263	8.30216	100	5	4	0.00349615	39.8646	Gap associated protein-related
Smp_008660.1	7.74961	7.71261	60	3	4	0.00903104	36.6597	Putative gelsolin
Smp_009310.1	8.07526	7.94164	60	3	2	0.0097433	36.0096	HABP4_PAI-RBP1 domain-containing protein
Smp_009690.1	8.34951	8.54084	100	5	8	0.000461787	44.7138	60S acidic ribosomal protein P0
Smp_010290.1	8.0887	8.06543	80	4	2	0.00471976	39.1236	Ubiquilin 1,2, putative
Smp_012750.1;Smp_012750.2	9.13307	9.4262	80	4	3	0.000252143	46.8144	60S ribosomal protein L12
Smp_013200.1	8.9473	9.15428	80	4	4	0	50.7815	60S ribosomal protein L10, putative
Smp_013470.1	9.33785	9.6382	80	4	8	0.000252143	48.936	40S ribosomal protein S2
Smp_014010.1	7.78697	8.02713	80	4	5	0.00160496	42.4234	Adenylyl cyclase-associated protein
Smp_015690.1	8.11412	8.13557	80	4	8	0.00300993	40.2029	Nucleolar protein 12
Smp_015720.1	8.4878	8.36143	80	4	9	0.00109302	43.3886	Obg-like ATPase 1
Smp_015860.1	8.26479	7.9612	60	3	4	0.00761905	37.3277	Acyl carrier protein
Smp_017010.1	8.49879	8.57797	60	3	7	0.00536115	38.6968	MIF4G domain-containing protein
Smp_018240.1;Smp_018240.2	9.41426	9.5864	100	5	17	0.000252143	47.3478	vesicle-fusing ATPase
Smp_018990.1	8.8061	8.98725	100	5	5	0.00109302	43.3886	60S ribosomal protein L9
Smp_019030.1	8.96248	9.25686	60	3	2	0.000252143	48.2552	Dipeptidyl peptidase 1
Smp_011570.1	9.61856	9.57913	60	3	8	0.000997119	43.6751	40S ribosomal protein S4
Smp_020800.1;Smp_020800.2	8.12906	8.13042	60	3	3	0.00235607	41.1603	Cysteine and histidine-rich domain (Chord)-containing, zinc binding protein, putative
Smp_021140.1	9.07514	9.51793	100	5	3	0.00358744	39.834	40S ribosomal protein S7
Smp_022640.1	9.77215	9.82482	80	4	5	0.000361098	45.5172	60S ribosomal protein L13
Smp_024900.1	9.80451	9.74544	60	3	2	0.00903104	36.6358	Putative retinoblastoma-like protein
Smp_025160.1;Smp_025160.2;Smp_025160.3	9.34368	9.56076	60	3	3	0.00965957	36.1088	palmitoyl-protein hydrolase
Smp_026770.1	8.90304	9.18485	80	4	2	0.00283573	40.5014	Putative small nuclear ribonucleoprotein-associated protein
Smp_027610.1	9.38268	9.54677	80	4	11	0.00178628	41.9932	40S ribosomal protein S3, putative
Smp_029390.1	8.2569	8.29687	80	4	5	0.00150489	42.5768	Vacuolar proton pump subunit B
Smp_031570.1	9.66224	10.1359	100	5	5	0.000361098	45.8455	60S ribosomal protein L18, putative
Smp_031770.1	8.52342	8.61453	80	4	8	0.00553828	38.4978	Tropomyosin-2
Smp_032180.1	9.03238	9.17679	60	3	4	0.000997119	43.5702	ADP-ribosylation factor
Smp_032320.2	9.53654	9.56435	60	3	2	0.000252143	46.4976	Putative serine/arginine rich splicing factor
Smp_032580.1	8.61531	8.38918	60	3	5	0.00572482	38.3848	Proteasome subunit alpha type
Smp_032810.1	9.12648	8.94834	80	4	7	0.000461787	45.1718	dTMP kinase
Smp_033250.1	8.71507	8.92187	60	3	5	0.00178628	42.2192	C-type lectin domain-containing protein
Smp_033540.1	9.49928	9.58239	100	5	5	0.000461787	44.7979	carbonyl reductase (NADPH)
Smp_037700.1	9.43755	9.50198	60	3	3	0.00948981	36.3194	Nuclear transport factor 2
Smp_038030.1	9.64527	9.60521	80	4	10	0.00264955	40.7289	Adenylosuccinate lyase
Smp_038510.1	8.58739	8.87233	100	5	8	0.000159185	49.7578	60S ribosomal protein L6
Smp_038560.1	9.65725	9.73077	60	3	2	0.00283573	40.4786	Putative prothymosin alpha-B
Smp_040800.1	7.09687	7.17723	60	3	3	0.00481005	39.0006	Glycine--tRNA ligase
Smp_041430.1	8.23854	7.98544	80	4	6	0.00119422	42.9007	14-3-3 protein, putative
Smp_041450.1	10.1692	10.1379	80	4	6	0.000997119	43.5231	asparagine--tRNA ligase
Smp_042680.1	8.4322	8.61034	80	4	4	0.00291927	40.3944	Putative tropinone reductase
Smp_043120.1	10.4769	11.1858	100	5	6	0.000252143	47.9999	Putative universal stress protein
Smp_043670.1;Smp_043670.2	8.21982	8.4435	100	5	6	0.000997119	43.589	ATP-dependent 6-phosphofructokinase
Smp_044280.1	8.75768	8.68544	60	3	4	0.0098333	35.8969	Putative fibrillarin
Smp_044550.1;Smp_044550.2	9.37013	8.99561	100	5	9	0.000252143	46.5096	Putative far upstream (Fuse) binding protein
Smp_045560.1	8.60275	8.62384	60	3	6	0.000997119	43.5518	Annexin
Smp_045610.1	10.0011	10.1466	60	3	6	0.000461787	45.047	Rho GDP-dissociation inhibitor-related
Smp_046090.1	9.10888	9.33185	100	5	15	0.000361098	45.8021	T-complex protein 1 subunit theta
Smp_050280.1	8.44357	8.77036	80	4	2	0.00109302	43.2653	60S ribosomal protein L31
Smp_050940.1	9.3123	9.45716	100	5	2	0.000252143	47.8948	Putative 60s ribosomal protein L11
Smp_052870.1	7.74526	7.78567	60	3	3	0.0058117	38.3568	26S proteasome non-ATPase regulatory subunit 6
Smp_053510.1	8.93272	8.93117	80	4	4	0.00291927	40.3968	Aspartate--tRNA ligase, cytoplasmic
Smp_053830.1	9.00426	9.38578	80	4	3	0.00109302	43.4012	Putative 40s ribosomal protein S14
Smp_056360.1	9.48427	9.70602	100	5	21	0.000252143	47.9075	Putative p30 dbc protein
Smp_058320.1	8.32666	7.99188	60	3	3	0.000361098	46.0495	Putative nuclear autoantigenic sperm protein (Nasp)
Smp_059930.1	8.43511	7.74945	60	3	4	0.00912426	36.3727	UCR_hinge domain-containing protein
Smp_060090.1	8.444	8.51753	100	5	4	0.00235607	41.1756	40S ribosomal protein S12
Smp_060950.1	7.94162	7.928	80	4	5	0.00235607	41.1016	Putative soluble NSF attachment protein (SNAP)
Smp_061650.1	8.74548	9.24097	60	3	2	0.00160496	42.5026	26S proteasome subunit S9, putative
Smp_061940.1	9.6314	9.26285	60	3	3	0.00965957	36.1179	Putative adenylate kinase 1
Smp_063120.1	13.4742	13.5291	60	3	8	0.00274614	40.6594	Inosine triphosphate pyrophosphatase
Smp_063830.1	8.27445	8.40581	100	5	5	0.00553828	38.4658	GMP synthase (glutamine-hydrolyzing)
Smp_065980.1	8.36317	8.85189	60	3	5	0.00197177	41.7322	Putative heat shock protein 70 (Hsp70)-interacting protein
Smp_066760.1	8.09786	8.17853	80	4	3	0.0062711	38.1793	Putative merlin/moesin/ezrin/radixin
Smp_066990.1	10.0016	10.2828	100	5	2	0.000782648	44.0247	40S ribosomal protein S20
Smp_067890.1	8.26244	8.43791	60	3	4	0.00178628	42.2577	Proteasome subunit alpha type
Smp_071640.1	9.08631	9.05861	80	4	3	0.00119422	43.0844	Putative arginine/serine-rich splicing factor
Smp_073880.1	9.38548	9.97875	100	5	9	0	51.0648	40S ribosomal protein S3a
Smp_074780.1	9.84378	9.88008	60	3	3	0.00197177	41.7901	40S ribosomal protein S18
Smp_075120.1	8.62464	8.98716	60	3	3	0.000782648	44.0103	Putative pur-alpha
Smp_075560.1	8.57342	8.79747	80	4	2	0.000252143	49.3218	Small nuclear ribonucleoprotein Sm D2
Smp_076740.1	9.67015	9.91281	80	4	2	0.000461787	44.8695	Putative 30s ribosomal protein S8
Smp_077310.1	8.85045	8.78429	60	3	6	0	53.644	Putative tegumental protein; Tegumental antigen
Smp_079920.1	7.29617	7.32806	60	3	6	0.00862559	36.8657	Pyruvate dehydrogenase E1 component subunit alpha
Smp_086590.1	8.46785	8.62018	100	5	4	0.00834756	36.9694	Putative actin-depolymerizing factor
Smp_087940.1	9.30436	8.90119	60	3	2	0.00274614	40.7007	Putative gaba(A) receptor-associated protein
Smp_088650.1	8.02668	8.51687	60	3	4	0.00903104	36.6255	ADP-ribosylation factor
Smp_091230.1	9.47981	9.204	80	4	2	0.00453694	39.2087	Ubiquitin-fold modifier 1
Smp_091240.1	9.41741	8.91187	60	3	4	0	53.7383	Voltage-dependent anion-selective channel,putative
Smp_091640.1;Smp_091640.2	9.16182	8.93713	60	3	2	0.00109302	43.1697	40S ribosomal protein S24
Smp_092280.1	8.71724	8.9313	80	4	6	0.000461787	44.6961	Proteasome subunit alpha type-3
Smp_101450.1;Smp_330330.1	8.96116	9.18318	80	4	5	0.00283573	40.4839	60S ribosomal protein L7, putative
Smp_102040.1	10.6288	11.0136	100	5	9	0.000252143	46.4577	Receptor for activated PKC, putative
Smp_103320.1	8.61846	8.38988	80	4	4	0.00507912	38.9282	Nuclear movement protein nudc, putative
Smp_104330.1	9.49459	9.06639	60	3	3	0.00744986	37.4422	Dihydrolipoyllysine-residue succinyltransferase component of 2-oxoglutarate dehydrogenase complex, mitochondrial
Smp_119920.1	9.1366	9.36844	80	4	3	0.00544959	38.5282	Ribosomal protein S9, putative
Smp_132670.1	8.06779	8.7039	60	3	4	0.00903104	36.4688	Myosin regulatory light chain, putative
Smp_133710.1	8.15531	8.16466	80	4	3	0.00291927	40.3851	Putative importin 7
Smp_134010.1	9.01841	8.93616	60	3	3	0.00217369	41.4028	Putative zinc finger protein
Smp_136240.1	8.53501	8.66114	80	4	6	0.00481005	39.0593	Putative vesicle-associated membrane protein (Vamp)
Smp_137920.1	8.94074	8.86468	100	5	2	0.00572482	38.4425	Putative chloride intracellular channel
Smp_141610.1	8.14658	8.00327	80	4	3	0.000252143	46.3227	Cathepsin B endopeptidase
Smp_145020.1	8.26733	8.12463	100	5	11	0.00109302	43.1606	Delta-1-pyrroline-5-carboxylate synthase Glutamate 5-kinase Gamma-glutamyl phosphate reductase
Smp_146190.1	9.70122	9.35816	100	5	4	0	54.0699	40S ribosomal protein S21
Smp_147710.1	8.33191	7.9573	60	3	2	0.00188778	41.8119	Kunitz-type inhibitor
Smp_150460.1	9.48532	9.12311	60	3	2	0.000252143	46.9081	Copper transport protein atox1-related
Smp_150690.1	9.05037	8.8972	80	4	2	0.00197177	41.7406	Proliferation-associated protein 2G4, 38kDa (M24 family)
Smp_153490.1	8.00019	8.08647	80	4	8	0.00170995	42.3901	GDP-mannose 4,6-dehydratase
Smp_162360.1	8.39986	8.25	60	3	3	0.00244748	40.8496	Myoglobin 1, putative
Smp_172110.1	9.53118	9.70637	100	5	7	0.000252143	46.4566	protein disulfide-isomerase
Smp_173150.1	9.64668	9.94591	60	3	4	0.000782648	43.9386	Tetraspanin
Smp_174950.1	10.0809	10.2563	80	4	3	0.00178628	42.1844	Putative 40s ribosomal protein S19
Smp_175740.1	9.03958	9.10035	80	4	3	0.00377059	39.7273	60S ribosomal protein L14
Smp_176180.1	9.16869	9.22726	80	4	6	0.000252143	47.2631	Venom allergen-like protein 9
Smp_179180.1	9.97497	10.1534	80	4	5	0.000461787	45.1723	40S ribosomal protein SA
Smp_179810.1	8.48756	8.4745	60	3	3	0.00109302	43.2293	Troponin t, invertebrate, putative
Smp_200240.1	8.59125	8.63456	60	3	2	0.000782648	43.8137	Smp_200240
Smp_202690.1	10.1518	10.451	80	4	5	0.000159185	49.7375	Smp_202690
Smp_210780.1	8.14012	8.29484	80	4	10	0.00160496	42.4532	Putative vacuolar protein sorting 26, vps26
Smp_210890.1	9.42175	9.37747	60	3	6	0.00217369	41.3981	inorganic diphosphatase
Smp_212190.1;Smp_212190.2	8.95589	8.80208	60	3	4	0.00507912	38.9355	Acetyltransferase component of pyruvate dehydrogenase complex
Smp_212920.1	8.60226	8.76784	80	4	4	0.00699569	37.7284	Proteasome subunit alpha type
Smp_213130.1	9.89291	9.97439	80	4	4	0.000461787	45.0125	40S ribosomal protein S25
Smp_213240.1	7.35149	7.3116	60	3	2	0.00358744	39.8232	Prolyl endopeptidase
Smp_213300.1;Smp_213300.2	8.17165	8.25539	80	4	9	0.00291927	40.3785	Transcriptional cofactor CA150
Smp_246840.1	8.38519	8.42493	80	4	9	0.00507912	38.8327	Staphylococcal nuclease domain-containing protein
Smp_247760.1	9.12297	9.33569	80	4	2	0.000159185	49.443	Alpha-galactosidase
Smp_305200.1;Smp_314650.1	8.35798	8.69134	60	3	4	0.00178628	42.0808	Putative rna binding motif protein 4,lark
Smp_308145.1	8.60465	8.77596	60	3	6	0.00119422	43.0736	Putative uridine phosphorylase
Smp_312360.1	11.0523	11.2296	80	4	3	0.00699569	37.7388	Eukaryotic translation initiation factor 3 subunit G
Smp_312560.1;Smp_316120.1	8.482	8.61704	80	4	6	0.000252143	47.5928	O-methyltransferase
Smp_319650.1	9.54957	9.49097	100	5	6	0.000782648	43.883	GDNF domain-containing protein
Smp_321620.1	8.04328	8.03892	100	5	2	0.0072623	37.521	threonine--tRNA ligase
Smp_322220.1	10.0531	10.0873	60	3	3	0.00283573	40.6285	60S ribosomal protein L18a
Smp_322410.1	7.91295	8.40862	80	4	5	0.00377059	39.5888	ATP synthase delta chain, mitochondrial,putative
Smp_322820.1	9.20405	9.22579	60	3	2	0.000461787	44.8017	LIM zinc-binding domain-containing protein
Smp_323680.1	9.47314	10.1878	100	5	3	0.000252143	46.9481	Rx_N domain-containing protein
Smp_325920.1	8.97656	9.20041	80	4	3	0.00119422	42.995	60S ribosomal protein L27a
Smp_327480.1	8.49518	8.51843	80	4	38	0.000461787	45.3188	Spectrin alpha chain
Smp_328480.1;Smp_328490.1	9.22152	8.88531	80	4	2	0.000782648	43.9022	Kunitz-type inhibitor
Smp_331730.1	9.4765	9.48321	80	4	6	0.000361098	45.7835	Uridylate-specific endoribonuclease
Smp_332400.1	8.38653	8.44444	60	3	4	0.00526572	38.7118	Coatomer subunit delta
Smp_334530.1	8.2502	8.45396	80	4	5	0.000252143	46.3503	UMP/CMP kinase
Smp_335300.1	8.37807	8.40964	60	3	3	0.00235607	40.9374	Mitochondrial import inner membrane translocase subunit
Smp_340130.1;Smp_340130.2	8.18061	8.24633	80	4	5	0.000461787	44.8246	Calcium-binding protein, putative
Smp_340900.1	9.4429	9.95119	100	5	3	0.000252143	47.2231	40S ribosomal protein S8
Smp_341330.1	8.75538	9.00885	60	3	3	0.00462963	39.1739	RPN13_C domain-containing protein
Smp_341620.1	8.92376	9.0617	60	3	3	0.000461787	45.3328	FERM domain-containing protein
Smp_346670.1	8.66987	8.39976	60	3	9	0.00244748	40.8089	phosphoglucomutase (alpha-D-glucose-1,6-bisphosphate-dependent)
Smp_347110.1	8.47122	8.82232	80	4	8	0.00150489	42.6019	Ribosomal_L18_c domain-containing protein
Smp_349640.1	8.84096	9.03051	80	4	3	0.000461787	44.6254

## Sheet: Common
PG.ProteinAccessions	Student's T-test Difference A_C	A_C fold change	Log2 FC	-Log Student's T-test p-value A_C	Mean A	Median A	% of valid values A	Number of valid values A	Mean C	Median C	% of valid values C	Number of valid values C	PG.NrOfStrippedSequencesIdentified (Experiment-wide)	PG.Qvalue	PG.Cscore	Protein name
Smp_004600.1	0.309722	1.23947	0.309722	2.60815	15.5864	15.6197	100	5	15.2767	15.2474	100	5	12	0	50.7098	T-complex protein 1 subunit delta
Smp_202970.1	-1.91127	-3.76141	-1.91127	2.22112	9.39218	9.66974	100	5	11.3035	10.9212	80	4	3	0.00119422	42.9024	Smp_202970
Smp_334080.1	0.5279	1.44183	0.5279	2.08922	17.6969	17.6046	100	5	17.169	17.1559	100	5	34	0	54.7797	Tr-type G domain-containing protein
Smp_083410.1	1.31223	2.48325	1.31223	1.99	10.7204	10.6274	100	5	9.40822	9.26628	100	5	13	0	51.3788	Elongation factor 1-gamma, putative
Smp_332100.1	1.5859	3.00196	1.5859	1.95554	14.4114	14.2804	100	5	12.8255	13.049	100	5	3	0	53.8635	40S ribosomal protein S28
Smp_051260.1	-2.48477	-5.59746	-2.48477	1.92807	11.0733	11.211	80	4	13.5581	13.8911	80	4	4	0.000361098	45.9908	60S ribosomal protein L8
Smp_001360.1	1.00396	2.0055	1.00396	1.83418	8.61925	8.53756	80	4	7.61529	7.60116	80	4	9	0.00178628	42.2055	dTMP kinase
Smp_019640.1	-1.35839	-2.564	-1.35839	1.83344	8.57471	8.96396	100	5	9.9331	9.77734	60	3	3	0.000461787	45.2604	Calcyphosine/tpp, putative
Smp_213720.1	0.311048	1.24061	0.311048	1.81832	9.74785	9.73857	80	4	9.4368	9.48961	80	4	4	0.00291927	40.2208	Aminotran_1_2 domain-containing protein
Smp_308370.1	0.733876	1.6631	0.733876	1.65559	13.5938	13.4966	100	5	12.8599	13.0451	100	5	21	0	52.9637	Elongation factor 1-alpha
*Smp_053300.1;Smp_053390.1;Smp_194870.1	-0.362426	-1.28559	-0.362426	1.61022	21.4566	21.4915	100	5	21.819	21.9084	100	5	21	0	55.6994	Histone H4
Smp_019630.1	1.30609	2.47271	1.30609	1.55166	8.75043	8.80127	60	3	7.44433	7.5785	60	3	5	0.00377059	39.5755	N-acyl-aliphatic-L-amino acid amidohydrolase
Smp_000660.1	0.824351	1.77074	0.824351	1.45187	10.9264	10.883	100	5	10.1021	10.1966	100	5	15	0.000252143	49.2049	ornithine aminotransferase
Smp_330600.1	-1.33206	-2.51762	-1.33206	1.38335	9.34315	9.07362	80	4	10.6752	10.6868	80	4	2	0	50.3061	Interleukin-12 subunit alpha
Smp_008320.1	-0.426505	-1.34397	-0.426505	1.371	10.1913	10.1164	100	5	10.6178	10.6267	80	4	2	0.00300993	40.0634	Putative pap-inositol-1,4-phosphatase
Smp_049150.1	1.15834	2.232	1.15834	1.33665	9.33118	9.73267	100	5	8.17284	8.17765	80	4	6	0.000252143	47.9676	Aspartate aminotransferase
Smp_106130.1	1.08843	2.12642	1.08843	1.29807	10.3181	10.0682	100	5	9.22969	8.88762	100	5	19	0	52.9266	Putative heat shock protein 70 (Hsp70)
Smp_080920.1	0.672845	1.59421	0.672845	1.29389	10.489	10.379	100	5	9.81614	9.58409	100	5	4	0.000361098	45.5479	Putative profilin splice variant 4
Smp_335380.1	-1.65926	-3.15855	-1.65926	1.25249	10.0247	9.42521	60	3	11.684	11.817	80	4	4	0	51.8048
Smp_085110.1	0.613697	1.53018	0.613697	1.24707	9.69242	9.68684	100	5	9.07872	9.04223	100	5	9	0.000252143	46.5672	Dihydropyrimidinase (M38 family); Dihydropyrimidinase related protein-2 (M38 family)
Smp_043100.1;Smp_043100.2	0.764799	1.69913	0.764799	1.23456	10.9817	10.9154	100	5	10.2169	10.2473	60	3	4	0.000361098	45.4758	Putative heterogeneous nuclear ribonucleoprotein
Smp_324360.1	-1.18843	-2.27905	-1.18843	1.2049	8.73381	8.70761	60	3	9.92224	9.85966	80	4	2	0	50.7103	Secreted protein
Smp_129050.1	0.523405	1.43734	0.523405	1.20308	12.113	12.153	100	5	11.5896	11.4831	100	5	2	0.000252143	46.6283	dynamin GTPase
Smp_247020.1	0.632599	1.55036	0.632599	1.19299	10.7342	10.4254	100	5	10.1016	10.3411	100	5	12	0	59.2527	KH domain-containing protein
Smp_002410.1	0.706863	1.63225	0.706863	1.19151	9.39821	9.31453	100	5	8.69135	8.72938	100	5	6	0.000252143	48.024	14-3-3 epsilon 2
Smp_149900.1	0.23943	1.18053	0.23943	1.16382	15.1321	15.1169	100	5	14.8926	14.9726	100	5	17	0	55.0276	T-complex protein 1 subunit eta
Smp_065610.1	0.631985	1.5497	0.631985	1.1548	11.9711	11.8925	100	5	11.3391	11.4361	100	5	21	0.000252143	48.064	Pyruvate kinase
Smp_072900.1	0.874567	1.83346	0.874567	1.11164	10.3148	10.243	100	5	9.44023	9.34889	100	5	4	0.000252143	48.0127	Hsp90 co-chaperone (Tebp), putative
Smp_008545.1	0.78357	1.72138	0.78357	1.11132	16.1909	16.2771	100	5	15.4074	15.2455	100	5	26	0	54.1221	Heat shock protein HSP60, putative
Smp_072330.1	0.902993	1.86994	0.902993	1.08737	12.9112	12.8185	100	5	12.0082	11.8952	100	5	32	0	54.0053	Putative heat shock protein
Smp_030370.1	0.79505	1.73514	0.79505	1.079	17.1225	17.1211	100	5	16.3275	16.1962	100	5	21	0	53.9131	Calreticulin
Smp_059790.1;Smp_302460.1	0.528777	1.44271	0.528777	1.06554	11.0948	11.0482	100	5	10.566	10.4756	100	5	19	0	50.5865	Transketolase
Smp_024850.1	1.31159	2.48215	1.31159	1.06524	9.49989	9.53457	80	4	8.1883	7.8842	60	3	2	0.00692108	37.8836	60S ribosomal protein L17
Smp_073500.1	0.666378	1.58708	0.666378	1.0598	8.24602	7.86773	100	5	7.57964	7.58001	80	4	8	0.00119422	43.0293	Elongation factor Tu
Smp_038950.1	0.507405	1.42149	0.507405	1.04794	11.9001	11.8031	100	5	11.3927	11.3247	100	5	10	0	51.3946	L-lactate dehydrogenase
Smp_304260.1	0.65003	1.5692	0.65003	1.04343	11.2618	11.3286	100	5	10.6118	10.5083	100	5	10	0	50.9132	Purine nucleoside phosphorylase
Smp_309480.1;Smp_314640.1	-1.35083	-2.55059	-1.35083	1.03253	12.721	13.0198	100	5	14.0718	13.9899	100	5	12	0	53.2133	Peroxiredoxin, Prx1
Smp_030690.1	1.17898	2.26417	1.17898	0.993203	11.3944	10.8817	100	5	10.2154	10.1572	100	5	14	0	54.9216	Elongation factor 1-beta, putative
Smp_083080.1	0.897541	1.86289	0.897541	0.985674	9.57675	9.47243	100	5	8.67921	8.61639	60	3	6	0.000252143	48.1815	Aha1_N domain-containing protein
Smp_087760.1	1.05385	2.07607	1.05385	0.978764	11.995	11.7308	100	5	10.9412	10.9598	100	5	9	0	53.8038	Ferritin-1 heavy chain
Smp_004780.1	0.762237	1.69612	0.762237	0.974819	10.4737	10.4926	100	5	9.71148	9.70408	80	4	19	0.000252143	47.477	peptidylprolyl isomerase
Smp_053940.1	1.04223	2.05941	1.04223	0.964818	10.9491	10.5435	100	5	9.90686	9.50153	100	5	12	0.000159185	49.5507	Putative heterogeneous nuclear ribonucleoprotein
Smp_097660.1	0.617016	1.5337	0.617016	0.952149	9.74923	9.73249	100	5	9.13222	9.24723	100	5	15	0	51.6597	RNA helicase
Smp_154610.1	0.67277	1.59413	0.67277	0.942647	8.89181	9.11569	100	5	8.21904	8.24155	80	4	10	0.000997119	43.5075	Pentatricopeptide repeat-containing protein
Smp_096750.1	0.622341	1.53937	0.622341	0.924822	13.5911	13.7322	100	5	12.9688	12.9403	80	4	8	0.000361098	46.1511	40S ribosomal protein S13
Smp_113620.1	0.900014	1.86608	0.900014	0.92325	9.92277	9.97238	100	5	9.02275	9.49162	60	3	3	0.000252143	48.0701	Putative serine/arginine rich splicing factor
Smp_034840.1	0.69496	1.61884	0.69496	0.919101	11.6724	11.8189	100	5	10.9774	11.0063	100	5	12	0	50.8012	14-3-3 epsilon
Smp_069130.1	0.616272	1.53291	0.616272	0.90677	10.8497	10.7721	100	5	10.2334	10.2519	100	5	26	0	52.3955	Heat shock protein 70 (Hsp70)-4, putative
Smp_196160.1	0.494037	1.40838	0.494037	0.906488	13.6275	13.416	100	5	13.1335	13.078	100	5	11	0	53.2205	Isocitrate dehydrogenase [NAD] subunit, mitochondrial
Smp_041740.1	0.719838	1.647	0.719838	0.906186	14.0644	14.2998	100	5	13.3445	13.0949	100	5	17	0.000252143	46.7242	T-complex protein 1 subunit gamma
Smp_088950.1;Smp_088950.2	0.868321	1.82554	0.868321	0.905094	9.16432	9.2379	80	4	8.296	8.50946	60	3	5	0.00178628	41.9352	Hypoxia upregulated 1 (Hyou1)-related
Smp_194770.1	0.596868	1.51243	0.596868	0.885354	11.6342	11.6842	100	5	11.0374	10.7929	100	5	35	0	53.9095
Smp_028190.1	0.385639	1.30644	0.385639	0.876949	8.38399	8.34811	100	5	7.99835	8.01217	60	3	6	0.00226898	41.1905	S-methyl-5'-thioadenosine phosphorylase
Smp_100090.1	0.708177	1.63374	0.708177	0.86886	10.1231	10.384	100	5	9.41494	9.7054	100	5	9	0.000252143	48.6281	High mobility group B1; High mobility group B1 protein; High mobility group B1; High mobility group B1 protein
Smp_093440.1	-0.341912	-1.26744	-0.341912	0.86521	15.5176	15.5467	100	5	15.8595	15.9959	100	5	10	0	51.2836	Putative 40s ribosomal protein S5
Smp_064380.1	0.726136	1.6542	0.726136	0.86046	9.90616	9.746	100	5	9.18003	9.1571	100	5	14	0	53.641	Aspartate aminotransferase
Smp_053610.1	-0.25889	-1.19656	-0.25889	0.858716	13.1209	13.2376	100	5	13.3798	13.3741	100	5	5	0.000361098	45.9431	serine--tRNA ligase
Smp_347450.1	0.977404	1.96892	0.977404	0.852964	9.52143	9.62869	60	3	8.54403	8.46573	80	4	10	0.000461787	45.3394	Secreted protein
Smp_062420.1	1.09534	2.13663	1.09534	0.8503	11.3112	10.8556	100	5	10.2158	9.89225	100	5	10	0.000252143	47.7474	Putative heat shock protein 70 (Hsp70)-interacting protein
Smp_120360.1	0.287618	1.22062	0.287618	0.847984	11.8242	11.8573	100	5	11.5366	11.5457	100	5	2	0.000252143	47.1621	Helicase, putative
Smp_103560.1	0.434671	1.3516	0.434671	0.832869	9.73193	9.43624	100	5	9.29726	9.104	100	5	9	0	52.0081	Hypoxanthine phosphoribosyltransferase
Smp_003770.1	1.10787	2.15527	1.10787	0.832595	9.77221	9.91503	100	5	8.66434	8.95459	60	3	3	0.000159185	49.6059	Putative histone h1/h5
Smp_029820.1	1.1275	2.1848	1.1275	0.813938	11.1666	11.1538	100	5	10.0391	10.1036	100	5	8	0.000252143	48.5333	60S acidic ribosomal protein P2
Smp_040790.1	0.582613	1.49756	0.582613	0.784961	11.0022	10.9825	100	5	10.4196	10.3692	100	5	6	0.00119422	42.9855	Peptidyl-prolyl cis-trans isomerase
Smp_048430.1	0.67161	1.59285	0.67161	0.783906	9.57561	9.37505	100	5	8.904	8.91523	80	4	15	0	51.9914	Thioredoxin glutathione reductase
Smp_200190.1	0.198431	1.14745	0.198431	0.763986	15.6756	15.6833	100	5	15.4772	15.4631	100	5	5	0	51.8281	Dynein light chain
Smp_133600.1	-0.178059	-1.13136	-0.178059	0.757365	12.9476	12.8936	100	5	13.1257	13.1466	100	5	6	0.000252143	48.2855	UTP--glucose-1-phosphate uridylyltransferase
Smp_029500.1	0.533738	1.44768	0.533738	0.757211	9.75003	9.86638	100	5	9.2163	9.2334	80	4	20	0.00109302	43.3733	Thimet oligopeptidase (M03 family)
Smp_010940.1	0.605785	1.52181	0.605785	0.752456	10.4616	10.2469	100	5	9.85582	9.86793	100	5	9	0.000361098	46.0712	Acidic leucine-rich nuclear phosphoprotein 32-related protein
Smp_075210.1	0.909982	1.87902	0.909982	0.751372	9.81827	9.70066	60	3	8.90828	8.82687	60	3	2	0.000252143	48.3083	Prohibitin
Smp_153790.1;Smp_153790.2	0.708034	1.63358	0.708034	0.749487	11.3799	11.8337	100	5	10.6719	10.5736	80	4	9	0.000252143	48.8703	Putative 60s ribosomal protein L4
Smp_028440.1	0.511302	1.42534	0.511302	0.738211	8.72849	8.87872	80	4	8.21718	8.15013	60	3	5	0.00903104	36.6267	Adenosylhomocysteinase
Smp_046740.1	0.567172	1.48162	0.567172	0.723804	9.47877	9.68737	100	5	8.9116	8.87221	100	5	10	0.000252143	46.5718	Dihydrolipoyl dehydrogenase
Smp_348380.1	-1.07673	-2.10926	-1.07673	0.723377	9.35245	9.20887	60	3	10.4292	10.6465	60	3	5	0.00109302	43.3861	PIR Superfamily Protein
Smp_093750.1	0.195948	1.14548	0.195948	0.722877	12.5968	12.5476	80	4	12.4009	12.4232	100	5	5	0.000684697	44.3293	Eukaryotic translation initiation factor 2 subunit 1
Smp_164650.1	0.685524	1.60829	0.685524	0.714635	9.5972	9.18093	100	5	8.91167	9.01882	100	5	14	0.000252143	48.0006	Lupus la ribonucleoprotein, putative
Smp_195080.1	0.769223	1.70435	0.769223	0.702459	9.98191	9.74375	80	4	9.21269	9.36826	80	4	6	0.000252143	47.3247	Cofilin
Smp_079770.1	0.686799	1.60971	0.686799	0.701841	12.3466	12.5481	100	5	11.6598	11.7696	100	5	25	0	53.2213	Protein disulfide-isomerase
Smp_049550.1	0.507144	1.42123	0.507144	0.685688	18.4283	18.1138	100	5	17.9211	18.0527	100	5	22	0	54.881	Putative heat shock protein 70 (Hsp70)
Smp_027920.1	-0.16206	-1.11888	-0.16206	0.674241	15.9264	15.9424	100	5	16.0885	16.1856	100	5	4	0	55.4214	Tubulin alpha chain
Smp_316760.1	-1.10932	-2.15745	-1.10932	0.663751	8.16209	8.1376	80	4	9.27141	9.81937	60	3	5	0.000782648	43.9513	Venom allergen-like (VAL) 3 protein
Smp_333930.1;Smp_334240.1	-1.09928	-2.14247	-1.09928	0.643565	12.7604	12.454	100	5	13.8596	13.8538	100	5	9	0	54.331	omega-1.5, omega-1.8
Smp_097800.1	0.669282	1.59028	0.669282	0.640449	10.0101	9.90499	100	5	9.34082	9.60416	100	5	3	0.000252143	48.7256	Y-box binding protein; Y-box binding protein homolog
Smp_336770.1	0.322768	1.25073	0.322768	0.638578	11.285	11.3152	100	5	10.9622	10.8019	100	5	5	0	51.4562	Putative dnaj homolog subfamily B member 4
Smp_005880.1	-0.728152	-1.65652	-0.728152	0.620109	11.2856	11.1603	100	5	12.0137	12.0628	100	5	34	0	54.6177	phosphoenolpyruvate carboxykinase (GTP)
Smp_019050.1	0.747014	1.67832	0.747014	0.611571	9.97912	9.53973	60	3	9.2321	9.02563	60	3	3	0.00119422	42.9256	Tubulin-specific chaperone A
Smp_096760.1	0.318618	1.24714	0.318618	0.59915	10.5833	10.6102	100	5	10.2647	10.3669	100	5	9	0	52.9148	Phosphoglycerate mutase
Smp_019010.1	0.460052	1.37559	0.460052	0.598778	8.86627	8.81922	80	4	8.40622	8.62742	80	4	13	0.00109302	43.4453	Dipeptidyl peptidase 3
Smp_063420.1	0.118319	1.08547	0.118319	0.594912	14.2834	14.2265	100	5	14.1651	14.2031	100	5	17	0	55.4621	T-complex protein 1 subunit epsilon
Smp_002880.1	0.23419	1.17625	0.23419	0.588421	18.4566	18.3266	100	5	18.2225	18.1965	100	5	24	0	54.2828	ATP synthase subunit alpha
Smp_033760.1	0.543652	1.45766	0.543652	0.578183	8.46032	8.28236	60	3	7.91667	8.01847	80	4	9	0.00178628	42.3048	HEAT repeat protein
Smp_079220.1	-1.26502	-2.40331	-1.26502	0.574551	9.39837	9.23053	80	4	10.6634	10.5492	60	3	7	0.000461787	44.5939	ADP/ATP translocase
Smp_042400.1	0.734849	1.66422	0.734849	0.57373	10.3217	10.4555	100	5	9.58686	9.36151	100	5	7	0	50.8791	Mesencephalic astrocyte-derived neurotrophic factor homolog
Smp_036270.1	0.467615	1.38282	0.467615	0.570441	13.1591	12.8166	100	5	12.6915	12.6761	100	5	6	0.000159185	49.8805	Putative arginine/serine-rich splicing factor
Smp_317550.1;Smp_332240.1;Smp_332245.1	0.793583	1.73337	0.793583	0.565792	10.0519	9.7838	100	5	9.25831	9.17104	80	4	6	0.000159185	49.8474	Arginine/serine-rich splicing factor, putative
Smp_009760.1	0.444715	1.36105	0.444715	0.54814	12.3973	12.52	100	5	11.9526	12.0431	100	5	11	0	53.7932	14-3-3 protein homolog 1
Smp_051550.1	0.489691	1.40414	0.489691	0.547938	9.16683	9.19357	60	3	8.67714	8.79345	80	4	5	0.00683086	37.9209	pyridoxal 5'-phosphate synthase
Smp_214050.1	0.742645	1.67324	0.742645	0.53787	9.13574	9.39775	60	3	8.3931	8.46067	60	3	2	0.000461787	44.7754	guanylate kinase
Smp_138080.1	-0.903399	-1.87047	-0.903399	0.523995	10.3471	9.71306	100	5	11.2505	10.9415	100	5	5	0.000252143	48.3251	MEG 3.1
Smp_054540.1	0.682964	1.60543	0.682964	0.514641	9.40789	9.32102	80	4	8.72492	9.16823	60	3	5	0.00235607	41.0043	Putative microtubule-associated protein, rp/eb family
Smp_214060.1	0.488686	1.40317	0.488686	0.514104	11.8928	11.8839	100	5	11.4041	11.3433	100	5	20	0	53.7155	Phosphoglycerate kinase
Smp_006550.1	0.43498	1.35189	0.43498	0.512946	9.65418	9.5842	100	5	9.2192	9.0571	100	5	4	0.000159185	49.6143	Putative glutaredoxin, grx
Smp_030500.1	-0.627221	-1.54459	-0.627221	0.512432	8.16058	7.91879	80	4	8.7878	8.93083	80	4	12	0	51.2515	Glycerol-3-phosphate dehydrogenase [NAD(+)]
Smp_066890.1	0.743555	1.6743	0.743555	0.505119	9.45211	10.0845	100	5	8.70855	8.3868	60	3	6	0.000361098	45.6429	Putative 40s ribosomal protein S10
Smp_307010.1;Smp_307020.1	-0.283067	-1.21678	-0.283067	0.495491	11.3808	11.2906	80	4	11.6638	11.6629	80	4	2	0.000684697	44.3929	Actin-2
Smp_214030.1	0.477542	1.39237	0.477542	0.493697	9.75365	10.1282	100	5	9.27611	9.26948	80	4	6	0	51.1444	Lactamase_B domain-containing protein
Smp_159800.1	-1.25707	-2.39011	-1.25707	0.485748	11.905	11.8355	100	5	13.1621	12.8037	100	5	2	0	51.8836	MEG 2
Smp_079010.1	0.432233	1.34932	0.432233	0.484976	9.99713	10.3817	100	5	9.5649	9.6816	100	5	10	0.000252143	48.8105	Camp-dependent protein kinase type II-alpha regulatory subunit, putative
Smp_210310.1	0.564059	1.47842	0.564059	0.482235	9.82797	10.1217	80	4	9.26391	9.19763	60	3	4	0.000361098	45.9708	60S ribosomal protein L7a
Smp_312140.1;Smp_332410.1	-0.980664	-1.97337	-0.980664	0.480967	12.6145	12.5415	100	5	13.5952	13.4852	100	5	9	0	52.2544	CIA30 domain-containing protein
*Smp_082240.1;Smp_348800.1	-0.146974	-1.10724	-0.146974	0.479613	19.5168	19.4581	100	5	19.6638	19.6759	100	5	17	0	57.6949	Histone H3
Smp_032950.1	0.445054	1.36137	0.445054	0.475296	10.7511	10.9462	60	3	10.306	10.4035	100	5	3	0.000252143	49.2643	Putative calmodulin (CaM)
Smp_086480.1	-0.651299	-1.57058	-0.651299	0.474871	11.0511	10.7719	100	5	11.7024	11.711	100	5	8	0	50.8889	Antigen Sm21.7
Smp_054240.1	0.505771	1.41988	0.505771	0.469966	11.0037	10.9607	100	5	10.498	10.3669	100	5	9	0.000252143	49.0147	Translationally-controlled tumor protein homolog
Smp_035200.1	0.57611	1.49082	0.57611	0.466313	9.6379	10.125	100	5	9.06179	8.98281	60	3	9	0.000361098	46.2358	Putative hsp40, subfamily A, members 1,2,4
Smp_097380.1	0.547229	1.46128	0.547229	0.465683	13.072	13.1072	100	5	12.5248	12.6877	100	5	7	0	51.5973	10 kDa heat shock protein, mitochondrial
Smp_134510.1	-0.381041	-1.30228	-0.381041	0.463268	9.51622	9.18796	100	5	9.89726	10.1038	100	5	6	0	53.8833	ATPase inhibitor
Smp_064860.1	0.635088	1.55303	0.635088	0.463195	10.7493	10.4021	100	5	10.1142	10.1345	100	5	13	0	53.9471	Stress-induced-phosphoprotein 1
Smp_247460.1	0.667676	1.58851	0.667676	0.456834	9.37618	9.42027	80	4	8.70851	8.59989	80	4	2	0.000252143	47.3118	ACB domain-containing protein
Smp_204770.1	0.276044	1.21087	0.276044	0.456025	11.0691	10.9517	100	5	10.7931	10.7721	100	5	15	0	51.6968	Citrate synthase
Smp_006560.1	0.652609	1.57201	0.652609	0.446036	10.2043	10.123	100	5	9.55172	8.92319	100	5	5	0	53.0016	Rhodanese domain-containing protein
Smp_056760.1	0.498186	1.41244	0.498186	0.43367	12.1817	12.1534	100	5	11.6836	11.5903	100	5	30	0	55.1343	Protein disulfide-isomerase
Smp_155060.1	0.48136	1.39606	0.48136	0.429113	11.5654	11.5	100	5	11.084	11.1179	100	5	6	0	52.0554	Set, putative
Smp_071390.1	0.592722	1.50809	0.592722	0.427138	9.82693	9.69157	80	4	9.23421	9.18712	100	5	7	0	53.0144	Adenylate kinase; Adenylate kinase; Putative adenylate kinase
Smp_340760.1	-0.567009	-1.48145	-0.567009	0.42062	11.258	11.1312	60	3	11.825	11.6077	60	3	9	0.00377059	39.6448	Tropomyosin-1
Smp_165780.1	0.589063	1.50427	0.589063	0.404012	9.71629	9.378	80	4	9.12722	8.97205	60	3	2	0.000997119	43.6264	Glycine cleavage system H protein
Smp_092750.1	0.281755	1.21567	0.281755	0.388415	11.2722	11.3032	100	5	10.9904	11.0287	100	5	9	0	52.9892	Nucleoside diphosphate kinase
Smp_008490.1	-0.676148	-1.59787	-0.676148	0.388119	9.22164	9.33847	80	4	9.89779	10.419	60	3	10	0.000461787	44.778	Glycogenin-related
Smp_056970.1	0.269256	1.20519	0.269256	0.379476	12.8692	12.8326	100	5	12.5999	12.6902	100	5	17	0	55.987	Glyceraldehyde-3-phosphate dehydrogenase
Smp_063090.1	0.252774	1.1915	0.252774	0.373328	13.9874	13.834	100	5	13.7346	13.8079	100	5	18	0.000252143	49.2159	Aconitate hydratase, mitochondrial
Smp_089670.1	-0.502985	-1.41714	-0.502985	0.37307	10.3104	10.7896	100	5	10.8134	10.8793	80	4	36	0.000252143	49.0895	α-2-Macroglobulin
Smp_036220.1;Smp_108390.1	-0.189012	-1.13998	-0.189012	0.360093	12.4555	12.4532	100	5	12.6445	12.7303	100	5	4	0.000252143	48.1912	Histone H2B
Smp_110280.2	0.775312	1.71156	0.775312	0.352576	8.84385	9.29385	80	4	8.06853	8.69313	60	3	2	0.000461787	45.2836	SRP40_C domain-containing protein
Smp_105320.1	0.382796	1.30387	0.382796	0.350743	12.7425	12.6739	100	5	12.3597	12.3346	100	5	4	0.000252143	48.9762	60S ribosomal protein L37a
Smp_194050.1	-0.749686	-1.68143	-0.749686	0.349581	10.6422	11.1158	60	3	11.3919	11.5653	60	3	2	0.000782648	44.0619	Clumping factor A (Fibrinogen-binding protein A) (Fibrinogen receptor A), putative
Smp_089290.1	0.344004	1.26927	0.344004	0.347609	9.27505	9.42601	100	5	8.93105	8.82536	80	4	7	0.000252143	48.5392	Alpha-galactosidase
Smp_047370.1	0.286182	1.21941	0.286182	0.346319	11.4804	11.3643	100	5	11.1942	11.1365	100	5	12	0	52.5838	Malate dehydrogenase
Smp_082030.1	0.405976	1.32498	0.405976	0.344534	9.86989	10.0163	100	5	9.46391	9.87556	100	5	9	0	51.9717	Family C56 non-peptidase homologue (C56 family)
Smp_301620.1	0.300743	1.23178	0.300743	0.342275	10.6508	10.7197	100	5	10.35	10.2469	100	5	9	0	50.7055	14-3-3 protein, putative
Smp_143840.1	0.410429	1.32908	0.410429	0.340622	10.1381	10.3525	100	5	9.72769	9.40062	80	4	32	0	54.1075	Alpha-1,4 glucan phosphorylase
Smp_312440.1;Smp_312460.1	0.295707	1.22749	0.295707	0.327624	12.9163	13.044	100	5	12.6206	12.3577	100	5	17	0	53.615	Aldehyde dehydrogenase,putative
Smp_040130.1	0.321447	1.24958	0.321447	0.318888	12.8182	12.7847	100	5	12.4968	12.3036	100	5	9	0	50.6846	Peptidyl-prolyl cis-trans isomerase
Smp_052060.1	0.321784	1.24987	0.321784	0.31409	8.51411	8.49589	80	4	8.19232	8.13879	60	3	5	0.00377059	39.6611	Succinate--CoA ligase [ADP/GDP-forming] subunit alpha, mitochondrial
Smp_018530.1	0.422695	1.34043	0.422695	0.311806	9.89342	9.4719	100	5	9.47073	9.66795	60	3	5	0.000252143	49.3332	Putative nascent polypeptide associated complex alpha subunit (Nac alpha)
Smp_026560.1	-0.207058	-1.15433	-0.207058	0.309559	19.221	19.2178	100	5	19.428	19.5364	100	5	13	0	55.4138	Calmodulin
Smp_247080.1	0.431199	1.34835	0.431199	0.307943	10.8819	10.5072	100	5	10.4507	10.5263	100	5	19	0	51.0849	Aminopeptidase N1
Smp_085150.1	0.262602	1.19964	0.262602	0.299335	9.32219	9.49802	60	3	9.05959	8.91651	80	4	10	0.000461787	44.6764	Putative phosphoglucomutase
Smp_247170.1	-0.592927	-1.5083	-0.592927	0.299223	9.25957	9.24908	100	5	9.8525	9.9632	80	4	14	0.000361098	45.5388	Major egg antigen
Smp_011030.1	0.371705	1.29388	0.371705	0.296107	9.56937	9.73698	80	4	9.19767	8.85889	100	5	6	0	50.9541	Heme-binding protein 2
Smp_348010.1;Smp_348030.1	0.639703	1.55801	0.639703	0.295337	12.4084	12.4281	100	5	11.7687	12.063	100	5	12	0	51.4462	Polymorphic mucin variant C-r1/3.1a; Polymorphic mucin variant IC-r1/3.1a
Smp_039400.1	0.371563	1.29375	0.371563	0.292334	10.9211	10.7263	100	5	10.5495	10.365	100	5	5	0	51.2797	Eukaryotic translation initiation factor 5A
Smp_154290.1	0.471868	1.3869	0.471868	0.289204	11.0901	11.2864	100	5	10.6182	10.8373	100	5	10	0.000252143	49.2239	Venom allergen-like (VAL) 27 protein
Smp_083870.1	-0.347892	-1.2727	-0.347892	0.287229	8.02736	8.08898	80	4	8.37525	8.60295	60	3	7	0.00339728	39.9393	SmLAP2 aminopeptidase
Smp_302170.1;Smp_302180.1;Smp_303400.1;Smp_303410.1;Smp_303550.1	0.158294	1.11597	0.158294	0.281519	18.9413	19.2213	100	5	18.783	18.8646	100	5	39	0	55.2378	Putative heat shock protein 70
Smp_035270.1	0.277049	1.21171	0.277049	0.281232	13.6596	13.6082	100	5	13.3825	13.3259	100	5	17	0	54.5949	Malate dehydrogenase
Smp_158110.1	0.418089	1.33616	0.418089	0.278761	10.174	10.2984	100	5	9.75588	9.78122	80	4	7	0.000159185	49.882	Peroxiredoxin, Prx2; Peroxiredoxin, Prx2; Thioredoxin peroxidase; Thioredoxin peroxidase 2
Smp_053220.1	0.304785	1.23523	0.304785	0.277317	10.7029	10.8543	100	5	10.3982	10.5428	100	5	14	0	53.2029	Aldo-keto reductase, putative
Smp_090080.1	0.327524	1.25486	0.327524	0.269582	10.1998	10.1557	100	5	9.8723	9.9718	100	5	12	0	54.587	Serpin, SmSPI
Smp_203635.1	0.349582	1.27419	0.349582	0.263281	9.19291	9.12855	100	5	8.84333	9.10299	60	3	11	0.000252143	46.7702	RRM domain-containing protein
Smp_245390.1;Smp_334270.1	-0.692594	-1.61619	-0.692594	0.26095	11.8042	11.2341	100	5	12.4968	13.242	100	5	8	0	52.6637	IPSE/α-1.2, IPSE/α-1.3
Smp_333010.1	-0.356075	-1.27994	-0.356075	0.259491	11.751	11.5132	100	5	12.1071	12.1935	100	5	12	0	52.1687	Glutathione transferase
Smp_146250.1	0.233159	1.17541	0.233159	0.259273	9.51547	9.22446	100	5	9.28232	9.11871	100	5	6	0.000461787	44.6258	alpha-L-fucosidase
Smp_336250.1	-0.287181	-1.22025	-0.287181	0.254151	11.3607	11.3674	100	5	11.6479	11.4229	100	5	15	0	52.266	glutathione transferase
Smp_098890.1;Smp_098890.2	0.318244	1.24681	0.318244	0.252655	9.27872	9.01911	100	5	8.96048	9.11011	60	3	4	0.000252143	47.8902	Arginine/serine-rich splicing factor, putative
Smp_096390.1	-0.394246	-1.31426	-0.394246	0.247319	11.5813	11.7474	100	5	11.9755	12.5649	100	5	12	0	52.9488	16 kDa calcium-binding protein
Smp_180310.1	-1.12669	-2.18357	-1.12669	0.226893	10.3362	10.0316	60	3	11.4629	12.0195	60	3	2	0.000252143	46.9899	MEG 2
Smp_349880.1	0.100893	1.07244	0.100893	0.226499	12.7086	12.7714	100	5	12.6077	12.773	100	5	2	0.000252143	48.9387	Small nuclear ribonucleoprotein Sm D1
Smp_214320.2;Smp_214320.3	-0.487893	-1.4024	-0.487893	0.225197	9.09694	9.04329	100	5	9.58483	9.51085	60	3	8	0.000252143	47.9311	Polymorphic mucin variant C-r2/2; Polymorphic mucin variant IC-r2/2
Smp_095360.1	0.343054	1.26844	0.343054	0.223242	12.0131	12.0827	100	5	11.6701	11.4328	100	5	10	0	53.723	14 kDa fatty acid-binding protein
Smp_098420.1	0.277548	1.21213	0.277548	0.222509	12.236	12.2008	100	5	11.9585	11.825	100	5	4	0.000159185	49.9413
Smp_180000.1;Smp_350050.1	0.0625107	1.04428	0.0625107	0.221622	16.8824	16.9524	100	5	16.8199	16.8523	100	5	8	0	52.221	40S ribosomal protein S9
Smp_056370.1	0.249856	1.18909	0.249856	0.218912	10.0883	9.79684	100	5	9.83848	9.76938	100	5	14	0	51.5864	Deoxyhypusine hydroxylase
Smp_318890.1;Smp_318900.1;Smp_318920.1	0.262478	1.19954	0.262478	0.212058	11.366	11.4114	100	5	11.1035	11.0672	100	5	2	0	51.7568	Zinc transporter Slc39a7
Smp_167830.1	0.291624	1.22402	0.291624	0.208106	9.77172	9.45937	100	5	9.48009	9.66702	100	5	4	0.000252143	46.3082	IL4_i_Ig domain-containing protein
Smp_336990.1	-0.757397	-1.69044	-0.757397	0.204745	11.5	10.9803	80	4	12.2574	11.9352	100	5	3	0.000159185	49.4627	MEG 2.2
Smp_138070.1	-0.374946	-1.29679	-0.374946	0.198343	9.90197	9.85481	100	5	10.2769	10.1252	100	5	3	0.000252143	48.2439	MEG 3.2 isoform 1; MEG 3.2 isoform 1; MEG-3 (Grail) family
Smp_179300.1	0.326692	1.25413	0.326692	0.19746	9.97194	9.81284	100	5	9.64525	9.6327	80	4	4	0.000252143	48.4645	Putative cellular nucleic acid binding protein
Smp_042160.1	0.172089	1.12669	0.172089	0.194071	12.7963	13.1699	100	5	12.6242	12.67	100	5	25	0	55.209	Fructose-bisphosphate aldolase
Smp_340960.1	-0.176485	-1.13013	-0.176485	0.187472	9.93424	9.91904	80	4	10.1107	10.381	60	3	6	0.000252143	47.0931
Smp_038100.1	0.284126	1.21767	0.284126	0.185686	9.57383	9.83901	100	5	9.28971	9.21655	80	4	10	0.000252143	49.1842	ATP synthase subunit beta
Smp_093820.1	0.283342	1.21701	0.283342	0.184108	9.22437	9.00988	100	5	8.94103	9.07312	60	3	7	0.00170995	42.383	Glutamate dehydrogenase
Smp_022400.1	0.161607	1.11853	0.161607	0.175093	8.78648	8.88422	100	5	8.62487	8.84443	100	5	12	0.000252143	46.5096	Glucose-6-phosphate isomerase
Smp_331870.1	0.302908	1.23363	0.302908	0.172948	8.74003	8.75822	100	5	8.43712	8.73519	60	3	7	0	50.2125	Complement component 1 Q subcomponent-binding protein, mitochondrial
Smp_306600.1	0.106059	1.07628	0.106059	0.172622	12.7457	12.7781	100	5	12.6397	12.5545	100	5	8	0	51.3351	Actin-1
Smp_337330.1	0.0872304	1.06233	0.0872304	0.170638	9.73714	9.69581	80	4	9.64991	9.53444	100	5	3	0.000252143	48.7506	60S ribosomal protein L21
Smp_094880.1	0.257581	1.19547	0.257581	0.167471	8.31104	8.49594	100	5	8.05346	8.09261	60	3	9	0.00291927	40.4007	1,4-alpha-glucan branching enzyme
Smp_052910.1	-0.099292	-1.07125	-0.099292	0.164771	13.7584	13.8491	100	5	13.8577	13.8426	100	5	5	0	51.5647	Skp1-related
Smp_302290.1	-0.330761	-1.25768	-0.330761	0.162701	11.5099	11.6011	100	5	11.8407	12.2708	100	5	2	0.000252143	48.3496	Major egg antigen
Smp_054340.1	0.261569	1.19878	0.261569	0.160529	9.15824	9.38728	100	5	8.89667	9.15253	60	3	14	0	51.1624	T-complex protein 1 subunit beta
Smp_341790.1	-0.424461	-1.34207	-0.424461	0.160522	9.83519	9.61119	80	4	10.2597	10.2945	80	4	3	0.000361098	45.5845	SPO-1 protein; SPO-1 protein; Stage-specific protein SPO-1; Stathmin-like protein; Stage-specific protein SPO-1; Stathmin-like protein
Smp_004470.1	0.259489	1.19705	0.259489	0.155559	10.1991	10.2014	100	5	9.93966	10.1677	60	3	7	0.000252143	46.612	Peroxiredoxin, Prx3
Smp_337000.1	-0.494828	-1.40915	-0.494828	0.154731	10.996	10.0113	60	3	11.4908	11.6669	80	4	2	0.000252143	48.9333	Venom protein
Smp_006390.1	0.201098	1.14957	0.201098	0.152742	9.79087	9.69404	100	5	9.58978	9.46738	100	5	5	0	58.0223	Cystatine, type 1
Smp_152710.1	0.200145	1.14881	0.200145	0.143216	10.0518	10.2511	100	5	9.85161	9.98834	100	5	14	0.000252143	48.7354	glutathione transferase
Smp_247750.1	-0.234519	-1.17651	-0.234519	0.142111	9.68012	9.87693	100	5	9.91464	9.89543	80	4	10	0.000252143	46.9783	Alpha-galactosidase
Smp_145300.1	-0.290336	-1.22293	-0.290336	0.139921	9.33632	9.19849	80	4	9.62666	10.022	100	5	7	0	53.0535	peptidylglycine monooxygenase
Smp_323640.1	-0.245822	-1.18577	-0.245822	0.139819	10.587	10.28	100	5	10.8328	10.4612	100	5	2	0	52.597	Inositol monophosphatase
Smp_079230.1	0.212997	1.15909	0.212997	0.137114	10.5496	10.8087	100	5	10.3366	10.0819	100	5	8	0	51.6177	peptidylprolyl isomerase
Smp_025860.1	-0.276431	-1.21119	-0.276431	0.134338	10.2409	10.3247	100	5	10.5173	10.5586	100	5	2	0	53.0672	Thymosin beta
Smp_302270.1	-0.280017	-1.21421	-0.280017	0.133787	15.8611	15.8683	100	5	16.1411	16.6026	100	5	22	0	53.5606	Hsp20
Smp_094420.1	-0.10576	-1.07606	-0.10576	0.133088	8.85283	8.7673	100	5	8.95859	8.906	60	3	9	0.00197177	41.482	Rab GDP dissociation inhibitor
Smp_048650.1	-0.199007	-1.14791	-0.199007	0.133006	8.75618	8.89593	100	5	8.95519	8.90698	60	3	3	0.000361098	46.2963	Putative histidine triad (Hit) protein
Smp_162370.1	-0.10784	-1.07761	-0.10784	0.13028	11.7594	11.8951	100	5	11.8672	11.7884	100	5	8	0	52.4704	Linker histone H1
Smp_140270.1	0.167968	1.12347	0.167968	0.129306	8.68664	8.4153	100	5	8.51867	8.93244	100	5	5	0.000252143	46.6316	carbonyl reductase (NADPH)
Smp_154260.1;Smp_176160.1	0.22398	1.16795	0.22398	0.126539	11.6311	11.8703	100	5	11.4071	11.5746	100	5	9	0	54.1075	Venom allergen-like (VAL) 26 protein; Venom allergen-like (VAL) 28 protein
Smp_334520.1;Smp_334590.1	-0.373169	-1.29519	-0.373169	0.126238	15.3061	15.0667	100	5	15.6793	16.4056	100	5	12	0	53.9099	IPSE/α-1.2, IPSE/α-1.3
Smp_048050.1;Smp_048050.2;Smp_049230.1	-0.258466	-1.19621	-0.258466	0.125982	10.3904	10.4532	100	5	10.6489	10.54	100	5	11	0	55.2368	Putative alpha crystallin A chain; Putative heat shock protein hsp16
Smp_033330.1	0.222252	1.16655	0.222252	0.125866	8.43236	8.37318	60	3	8.21011	8.13301	80	4	2	0.00160496	42.467	SH3 domain-binding glutamic acid-rich-like protein
Smp_037530.1	0.200024	1.14872	0.200024	0.124019	10.1364	10.0945	100	5	9.93642	9.85495	80	4	5	0.000461787	45.0328	Thioredoxin (Mitochondrial), Trx M
Smp_054360.1	-0.0920904	-1.06591	-0.0920904	0.122025	8.45917	8.34073	100	5	8.55126	8.57413	80	4	2	0.000782648	44.2239	Adenine phosphoribosyltransferase
Smp_065470.1	0.214548	1.16034	0.214548	0.117902	9.24948	9.27371	80	4	9.03493	9.02066	80	4	2	0.000461787	44.7525	Putative tumor protein d52
Smp_024110.1	0.104033	1.07477	0.104033	0.116885	15.4237	15.5382	100	5	15.3197	15.3718	100	5	20	0	53.9847	Enolase
Smp_163050.1	0.0393634	1.02766	0.0393634	0.114399	11.6908	11.6613	80	4	11.6515	11.6438	80	4	3	0.00244748	40.9293	Isocitrate dehydrogenase [NADP]
Smp_340630.1;Smp_340630.2	0.173926	1.12812	0.173926	0.114343	9.01174	8.87971	100	5	8.83782	9.07143	60	3	18	0	52.1551	HATPase_c domain-containing protein
Smp_070600.1	0.118192	1.08537	0.118192	0.0977808	9.65188	9.68039	100	5	9.53369	9.8022	100	5	11	0.000252143	46.4965	Transaldolase
Smp_091010.1	0.114823	1.08284	0.114823	0.0966147	11.9321	12.2593	60	3	11.8173	11.9605	100	5	3	0	51.4356	Putative glyoxalase II (Hydroxyacylglutathione hydrolase)
Smp_004990.1	0.157733	1.11553	0.157733	0.0941811	9.00707	9.43426	100	5	8.84934	8.89742	60	3	12	0.000361098	46.1921	Putative chaperonin containing t-complex protein 1, zeta subunit, tcpz
Smp_173700.1	0.0363547	1.02552	0.0363547	0.0824266	11.4834	11.4364	100	5	11.4471	11.4414	80	4	2	0	53.293	Structural maintenance of chromosomes protein
Smp_086470.1	-0.133917	-1.09727	-0.133917	0.0775165	11.3165	11.1472	100	5	11.4504	11.4723	100	5	8	0	51.7048	Putative 22.6kDa tegument-associated antigen
Smp_340850.1	0.102367	1.07353	0.102367	0.0764925	10.5036	10.7403	60	3	10.4013	10.444	60	3	9	0.00235607	41.0578	Glucose-6-phosphate 1-dehydrogenase
Smp_332800.1	0.0738512	1.05252	0.0738512	0.075437	13.463	13.5145	80	4	13.3892	13.5574	100	5	2	0.000252143	48.8306	MT domain-containing protein
Smp_012930.1	0.165321	1.12142	0.165321	0.0750553	9.71884	9.87398	100	5	9.55352	9.68454	60	3	14	0	51.6803	Inosine-5'-monophosphate dehydrogenase
Smp_335460.1;Smp_335470.1;Smp_335510.1	-0.141604	-1.10313	-0.141604	0.069284	11.2922	11.4014	60	3	11.4338	11.1918	60	3	2	0.00178628	41.9629	Secretory glycoprotein k5
Smp_315420.1;Smp_316270.1	0.0953978	1.06836	0.0953978	0.0684065	13.8719	13.7668	100	5	13.7765	13.752	100	5	17	0.000159185	49.9921	Major vault protein
*Smp_090120.1;Smp_103790.1	0.0203117	1.01418	0.0203117	0.0655362	18.5914	18.4647	100	5	18.5711	18.5563	100	5	33	0	56.4527	Tubulin alpha chain
Smp_176200.1	-0.114951	-1.08294	-0.114951	0.0636643	10.1631	10.4254	100	5	10.278	10.105	100	5	7	0	52.6441	Superoxide dismutase [Cu-Zn]
Smp_014780.1	-0.0387079	-1.02719	-0.0387079	0.059524	9.70959	9.60066	100	5	9.74829	9.79146	80	4	6	0.000252143	46.9657	Putative alpha-actinin
Smp_194840.1	0.0944061	1.06763	0.0944061	0.0576042	9.57019	9.42448	100	5	9.47578	9.66582	80	4	4	0.000252143	48.9719	ML domain-containing protein
Smp_024140.1	-0.0986366	-1.07076	-0.0986366	0.057142	7.86031	7.96023	100	5	7.95895	8.14106	60	3	7	0.00150489	42.6064	Polyadenylate-binding protein
Smp_097490.1	0.105879	1.07615	0.105879	0.0562866	10.1768	9.73634	80	4	10.0709	9.96595	100	5	6	0	50.5656	P25 alpha-related
Smp_012980.1	0.0919771	1.06583	0.0919771	0.0557283	8.54567	8.7802	100	5	8.45369	8.69503	60	3	3	0.00197177	41.5628	Eukaryotic translation initiation factor 3 subunit J
Smp_335490.1	0.107557	1.0774	0.107557	0.0516369	12.5976	12.3001	100	5	12.4901	12.6197	100	5	19	0	53.0862	Secretory glycoprotein k5
Smp_317980.2	0.116306	1.08396	0.116306	0.0498842	8.14672	7.97783	100	5	8.03041	8.30503	80	4	5	0	50.233	Secreted protein
Smp_008070.1	-0.0904951	-1.06474	-0.0904951	0.0487517	13.8854	13.8319	100	5	13.9759	13.7885	100	5	7	0	55.0985	Thioredoxin; Thioredoxin; Thioredoxin, Trx1
Smp_120670.1	-0.14085	-1.10255	-0.14085	0.046901	10.8791	11.1647	100	5	11.0199	10.9883	80	4	7	0.000159185	49.4496	Venom allergen-like (VAL) 29 protein
Smp_163720.1	0.0465473	1.03279	0.0465473	0.0398433	9.07464	8.94271	100	5	9.02809	9.16702	100	5	6	0.000159185	49.5953	Putative endophilin B1
Smp_333810.1	0.0442564	1.03115	0.0442564	0.0373989	9.2973	8.96678	100	5	9.25304	9.14347	100	5	10	0.00109302	43.4821	6-phosphogluconate dehydrogenase, decarboxylating
Smp_179250.1	0.0824973	1.05885	0.0824973	0.0295465	11.7885	12.187	100	5	11.706	11.8238	80	4	17	0	50.8127	Alpha-galactosidase
Smp_159830.1	-0.0873167	-1.06239	-0.0873167	0.028946	10.3617	9.64212	80	4	10.449	10.1285	100	5	5	0.000159185	49.8384	MEG 2.3
Smp_030730.1	0.0185768	1.01296	0.0185768	0.0220712	17.7629	17.6343	100	5	17.7443	17.7019	100	5	10	0	51.8002	Tubulin beta chain
Smp_017360.1	-0.0339326	-1.0238	-0.0339326	0.0220318	9.32449	9.84367	100	5	9.35842	9.21244	60	3	17	0.000461787	44.9162	T-complex protein 1 subunit alpha
Smp_033400.1	-0.047143	-1.03322	-0.047143	0.0218539	11.3636	11.4796	100	5	11.4108	10.7678	100	5	5	0	52.7063	Cytochrome c-like protein; Putative cytochrome c
Smp_089370.1	-0.0340858	-1.02391	-0.0340858	0.0130234	9.13842	8.4518	80	4	9.1725	8.88949	100	5	12	0	51.6649	Putative nad dependent epimerase/dehydratase
Smp_022960.1	0.0146154	1.01018	0.0146154	0.012249	9.7778	10.0603	100	5	9.76319	9.67089	80	4	15	0.000252143	46.9377	Putative aldehyde dehydrogenase
Smp_088720.1	-0.0183819	-1.01282	-0.0183819	0.0122044	9.96764	9.70684	80	4	9.98602	9.81966	100	5	4	0.000461787	45.1805	CIA30 domain-containing protein
Smp_346020.1	0.0271746	1.01901	0.0271746	0.01134	8.94312	8.68359	100	5	8.91594	8.49077	80	4	12	0.000361098	45.7906
Smp_154900.1	-0.0145442	-1.01013	-0.0145442	0.011209	8.36267	8.72475	100	5	8.37721	8.36918	100	5	7	0.000575242	44.4868	Putative rhogap protein
Smp_012720.1	0.00344138	1.00239	0.00344138	0.00793044	10.7918	10.7289	80	4	10.7883	10.7527	100	5	2	0.000361098	45.8868	Coronin
Smp_314200.1;Smp_317150.1	0.00810909	1.00564	0.00810909	0.00616491	10.4298	10.747	100	5	10.4217	10.0925	100	5	7	0	50.8935	Dyp-type peroxidase
Smp_140590.1	-0.00948779	-1.0066	-0.00948779	0.00592743	8.33264	8.62522	80	4	8.34213	8.43549	60	3	8	0.000782648	43.8565	Galectin domain-containing protein
Smp_003990.1	-0.00102978	-1.00071	-0.00102978	0.000593182	11.9526	12.3353	100	5	11.9536	11.9088	100	5	13	0	54.5369	Triosephosphate isomerase
Smp_000260.1	-0.000491905	-1.00034	-0.000491905	0.000320525	10.8098	10.9942	100	5	10.8103	10.5711	100	5	6	0	53.2113	Saposin containing protein

## Sheet: Chronic-enriched
PG.ProteinAccessions	Mean C	Median C	% of valid values C	Number of valid values C	PG.NrOfStrippedSequencesIdentified (Experiment-wide)	PG.Qvalue	PG.Cscore	Protein name
Smp_009230.1;Smp_317720.1	9.60699	9.23977	60	3	3	0.00109302	43.3048	Energy transducer TonB
Smp_032670.1	10.2768	10.5918	80	4	3	0	56.6722	Egg protein C122-like
Smp_046800.1	9.20338	9.38321	60	3	4	0.000252143	47.8864	Putative fatty acid binding protein
Smp_047650.1	9.34019	10.1207	60	3	5	0.00244748	40.8117	Ferritin
Smp_060010.1	8.44724	8.13944	60	3	4	0.00235607	41.1269	NSFL1 cofactor p47
Smp_061920.1	9.10047	9.07941	60	3	7	0.00798176	37.0786	UV excision repair protein RAD23
Smp_078590.1	9.10509	9.72053	60	3	3	0.00471976	39.0867
Smp_134600.1	11.0493	10.983	80	4	3	0.00358744	39.7904
Smp_138060.1	11.1718	10.8701	100	5	4	0.000252143	46.3827	MEG-3 (Grail) family
Smp_138760.1	8.35783	8.27972	60	3	3	0.00178628	42.0069	Nudix hydrolase domain-containing protein
Smp_140900.1	8.47494	8.61725	60	3	7	0.000252143	47.0783	Macro domain-containing protein
Smp_214190.1	8.71941	8.33555	60	3	10	0.00235607	41.0511	Calpain, putative
Smp_327540.1	9.27089	9.23214	60	3	2	0	51.4431
Smp_342570.1	10.9342	10.9422	80	4	2	0.000361098	46.0247	Diacylglycerol kinase
Smp_345790.1	11.118	10.9188	100	5	5	0	50.5673	omega-1.9
Smp_346390.1	11.0121	11.0564	60	3	3	0.00119422	43.0505	J domain-containing protein

## Sheet: Acute-only
PG.ProteinAccessions	Mean A	Median A	% of valid values A	Number of valid values A	PG.NrOfStrippedSequencesIdentified (Experiment-wide)	PG.Qvalue	PG.Cscore	Protein name
Smp_312360.1	11.0523	11.2296	80	4	3	0.00699569	37.7388	Eukaryotic translation initiation factor 3 subunit G
Smp_041450.1	10.1692	10.1379	80	4	6	0.000997119	43.5231	asparagine--tRNA ligase
Smp_074780.1	9.84378	9.88008	60	3	3	0.00197177	41.7901	40S ribosomal protein S18
Smp_024900.1	9.80451	9.74544	60	3	2	0.00903104	36.6358	Putative retinoblastoma-like protein
Smp_038560.1	9.65725	9.73077	60	3	2	0.00283573	40.4786	Putative prothymosin alpha-B
Smp_038030.1	9.64527	9.60521	80	4	10	0.00264955	40.7289	Adenylosuccinate lyase
Smp_331730.1	9.4765	9.48321	80	4	6	0.000361098	45.7835	Uridylate-specific endoribonuclease
Smp_025160.1;Smp_025160.2;Smp_025160.3	9.34368	9.56076	60	3	3	0.00965957	36.1088	palmitoyl-protein hydrolase
Smp_091640.1;Smp_091640.2	9.16182	8.93713	60	3	2	0.00109302	43.1697	40S ribosomal protein S24
Smp_134010.1	9.01841	8.93616	60	3	3	0.00217369	41.4028	Putative zinc finger protein
Smp_325920.1	8.97656	9.20041	80	4	3	0.00119422	42.995	60S ribosomal protein L27a
Smp_003410.1	8.9366	9.50848	80	4	5	0.000575242	44.4387	Putative 60s ribosomal protein L23a
Smp_053510.1	8.93272	8.93117	80	4	4	0.00291927	40.3968	Aspartate--tRNA ligase, cytoplasmic
Smp_341620.1	8.92376	9.0617	60	3	3	0.000461787	45.3328	FERM domain-containing protein
Smp_044280.1	8.75768	8.68544	60	3	4	0.0098333	35.8969	Putative fibrillarin
Smp_061650.1	8.74548	9.24097	60	3	2	0.00160496	42.5026	26S proteasome subunit S9, putative
Smp_033250.1	8.71507	8.92187	60	3	5	0.00178628	42.2192	C-type lectin domain-containing protein
Smp_015720.1	8.4878	8.36143	80	4	9	0.00109302	43.3886	Obg-like ATPase 1
Smp_050280.1	8.44357	8.77036	80	4	2	0.00109302	43.2653	60S ribosomal protein L31
Smp_332400.1	8.38653	8.44444	60	3	4	0.00526572	38.7118	Coatomer subunit delta
Smp_063830.1	8.27445	8.40581	100	5	5	0.00553828	38.4658	GMP synthase (glutamine-hydrolyzing)
Smp_141610.1	8.14658	8.00327	80	4	3	0.000252143	46.3227	Cathepsin B endopeptidase
Smp_066760.1	8.09786	8.17853	80	4	3	0.0062711	38.1793	Putative merlin/moesin/ezrin/radixin
Smp_010290.1	8.0887	8.06543	80	4	2	0.00471976	39.1236	Ubiquilin 1,2, putative
Smp_009310.1	8.07526	7.94164	60	3	2	0.0097433	36.0096	HABP4_PAI-RBP1 domain-containing protein
Smp_321620.1	8.04328	8.03892	100	5	2	0.0072623	37.521	threonine--tRNA ligase
Smp_060950.1	7.94162	7.928	80	4	5	0.00235607	41.1016	Putative soluble NSF attachment protein (SNAP)
Smp_052870.1	7.74526	7.78567	60	3	3	0.0058117	38.3568	26S proteasome non-ATPase regulatory subunit 6
Smp_213240.1	7.35149	7.3116	60	3	2	0.00358744	39.8232	Prolyl endopeptidase

## Sheet: Chronic-only
PG.ProteinAccessions	Mean C	Median C	% of valid values C	Number of valid values C	PG.NrOfStrippedSequencesIdentified (Experiment-wide)	PG.Qvalue	PG.Cscore	Protein name
Smp_345790.1	11.118	10.9188	100	5	5	0	50.5673	omega-1.9
