# Supplementary material for: True Schistosoma mansoni eggs-cretome revealed by laser microdissection of infected mouse liver and intestine
Source: Front Cell Infect Microbiol. 2026 May 15;16:1807773. doi: 10.3389/fcimb.2026.1807773 (PMC13219023; doi:10.3389/fcimb.2026.1807773)
Supplement: Supplementary Data Sheet 5 — Liver. Schistosomal proteins identified in the mouse liver during the acute and chronic infection phases. Including only proteins detected in at least three biological replicates (acute: A; chronic: C). * and yellow highlighting indicate ambiguous proteins; bold red indicates statistically significant values after FDR correction. [file Table5.xlsx]

## Sheet: Acute-enriched
PG.ProteinAccessions	Mean A	Median A	% of valid values A	Number of valid values A	PG.NrOfStrippedSequencesIdentified (Experiment-wide)	PG.Qvalue	PG.Cscore	Protein name
Smp_078590.1	9.94956	9.80568	100	5	6	0	46.4483
Smp_214030.1	9.62571	9.57436	100	5	5	0.000249501	45.0878	Lactamase_B domain-containing protein
Smp_333810.1	9.44055	9.41058	100	5	8	0.00126626	41.2371	6-phosphogluconate dehydrogenase, decarboxylating
Smp_085150.1	9.39046	9.24381	100	5	12	0.000249501	44.5241	Putative phosphoglucomutase
Smp_097660.1	9.08427	9.16803	100	5	10	0	47.4002	RNA helicase
Smp_053940.1	9.04692	9.02633	100	5	6	0	49.8621	Putative heterogeneous nuclear ribonucleoprotein
Smp_083870.1	9.00889	9.05823	80	4	7	0.000249501	44.8252	PwLAP aminopeptidase (M17 family)
Smp_004990.1	8.93482	9.07506	80	4	7	0.00249214	39.1737	Putative chaperonin containing t-complex protein 1, zeta subunit, tcpz
Smp_153490.1	7.70919	7.55027	100	5	8	0.0019099	40.4503	GDP-mannose 4,6-dehydratase
Smp_064860.1	11.4438	11.4223	100	5	10	0.000249501	44.5671	Stress-induced-phosphoprotein 1
Smp_340850.1	10.9358	10.8635	100	5	14	0.000709052	42.0559	Glucose-6-phosphate 1-dehydrogenase
Smp_348380.1	10.3191	10.3779	100	5	5	0.000249501	43.9678	PIR Superfamily Protein
Smp_155060.1	10.1078	9.9671	100	5	5	0.000249501	43.7852	Set, putative
Smp_349210.1	9.98447	9.86248	100	5	5	0	45.9836
Smp_009230.1;Smp_317720.1	9.95811	9.96105	100	5	2	0	49.3667	Energy transducer TonB
Smp_025160.1;Smp_025160.2;Smp_025160.3	9.95549	10.0681	60	3	4	0.00249214	38.6773	palmitoyl-protein hydrolase
Smp_029820.1	9.89287	9.8714	60	3	4	0.00249214	39.156	60S acidic ribosomal protein P2
Smp_337220.1	9.75834	10.2272	80	4	2	0.00170068	40.7017	DHC_N1 domain-containing protein
Smp_334555.1	9.69663	10.1195	100	5	2	0	46.514
Smp_341790.1	9.69379	9.72843	100	5	2	0.000709052	42.2345	SPO-1 protein; SPO-1 protein; Stage-specific protein SPO-1; Stathmin-like protein; Stage-specific protein SPO-1; Stathmin-like protein
Smp_247460.1	9.68671	9.67581	100	5	2	0.000249501	44.3403	ACB domain-containing protein
Smp_181720.1;Smp_327490.1;Smp_327490.2	9.66123	9.55882	60	3	2	0.00545069	34.005
Smp_327920.1	9.60167	9.15197	60	3	3	0.000249501	44.2088	Peptidase M13
Smp_083410.1	9.57909	9.65591	100	5	6	0.000932292	41.7515	Elongation factor 1-gamma, putative
Smp_336880.1	9.57888	9.80401	60	3	4	0.000932292	41.7851	Venom allergen-like (VAL) 5 protein
Smp_247760.1	9.55732	9.68664	80	4	2	0	47.2502	Alpha-galactosidase
Smp_042400.1	9.49039	9.5038	100	5	4	0	46.6565	Mesencephalic astrocyte-derived neurotrophic factor homolog
Smp_317980.2	9.40667	9.25961	100	5	6	0	48.7355	Secreted protein
Smp_331910.1	9.40288	9.46817	60	3	2	0.00249214	39.1438	DUF3421 domain-containing protein
Smp_037700.1	9.34359	9.32293	60	3	2	0.000932292	41.7058	Nuclear transport factor 2
Smp_347450.1	9.32167	9.0913	100	5	8	0.0010436	41.5132	Secreted protein
Smp_314210.1	9.30421	9.51091	100	5	3	0.00170068	40.8696	Peroxidase
Smp_046090.1	9.19161	9.37786	100	5	9	0	49.4207	T-complex protein 1 subunit theta
Smp_315420.1;Smp_316270.1	9.18857	9.32088	100	5	13	0	46.8065	Major vault protein
Smp_348000.1	9.18795	9.10841	100	5	4	0.000249501	44.1449	Polymorphic mucin variant C-r2/1
Smp_002630.1	9.17943	8.92324	100	5	5	0	48.7798	Venom allergen-like (VAL) 2 protein
Smp_100090.1	9.16994	9.25682	100	5	4	0.0010436	41.5184	High mobility group B1; High mobility group B1 protein; High mobility group B1; High mobility group B1 protein
Smp_004780.1	9.13507	8.94566	100	5	10	0.000249501	43.7568	peptidylprolyl isomerase
Smp_004600.1	9.113	9.15177	80	4	2	0.0028427	37.5676	T-complex protein 1 subunit delta
Smp_022640.1	9.09828	9.23877	80	4	3	0.000932292	41.9043	60S ribosomal protein L13
Smp_165780.1	9.06855	9.16406	80	4	2	0.00325084	36.8997	Glycine cleavage system H protein
Smp_140900.1	8.96927	9.19611	100	5	7	0	49.891	Macro domain-containing protein
Smp_103140.1	8.94733	8.97817	80	4	2	0.000134372	45.6741	Tubulin alpha chain
Smp_061920.1	8.9435	8.87895	60	3	2	0.00411692	35.4994	UV excision repair protein RAD23
Smp_062420.1	8.93864	9.10283	100	5	5	0.00201635	40.1611	Putative heat shock protein 70 (Hsp70)-interacting protein
Smp_028440.1	8.91851	9.01165	100	5	3	0.0019099	40.4233	Adenosylhomocysteinase
Smp_079270.1	8.90867	8.89687	100	5	3	0.0028427	37.8118	Crp-related
Smp_038100.1	8.90662	8.8754	100	5	3	0.00181118	40.604	ATP synthase subunit beta
Smp_162370.1	8.90153	9.10503	60	3	4	0.00735367	32.7235	Linker histone H1
Smp_079220.1;Smp_348850.1	8.88631	9.06463	100	5	3	0.0025787	38.3663	ADP/ATP translocase
Smp_010940.1	8.86357	8.72504	100	5	2	0.0010436	41.4212	Acidic leucine-rich nuclear phosphoprotein 32-related protein
Smp_032810.1	8.84359	8.73275	60	3	5	0.00592191	33.5804	dTMP kinase
Smp_063120.1	8.82702	8.85321	80	4	2	0.00231584	39.6195	Inosine triphosphate pyrophosphatase
Smp_210780.1	8.77523	8.72978	100	5	6	0.00241944	39.3534	Putative vacuolar protein sorting 26, vps26
Smp_091230.1	8.71406	8.67202	80	4	2	0.000249501	44.5358	Ubiquitin-fold modifier 1
Smp_164100.1	8.71387	8.66525	100	5	7	0	46.0789	Annexin
Smp_200240.1	8.69527	8.72053	100	5	4	0.000249501	45.0775
Smp_102040.1	8.69422	8.54068	60	3	4	0.0019099	40.3415	Receptor for activated PKC, putative
Smp_066890.1	8.68875	8.73398	100	5	4	0.000932292	41.7159	Putative 40s ribosomal protein S10
Smp_042680.1	8.64409	8.6569	80	4	3	0.000480769	42.9722	Putative tropinone reductase
Smp_267080.1	8.63574	8.74871	100	5	5	0.000249501	44.0136	16 kDa calcium-binding protein
Smp_043670.1;Smp_043670.2	8.63438	8.6071	80	4	5	0.000249501	44.4138	ATP-dependent 6-phosphofructokinase
Smp_340630.1;Smp_340630.2	8.62927	8.37008	60	3	8	0.0028427	37.4009	HATPase_c domain-containing protein
Smp_056360.1	8.61942	8.51544	60	3	7	0.00735367	32.6996	Putative p30 dbc protein
Smp_018240.1;Smp_018240.2	8.6127	8.68577	100	5	10	0.0019099	40.4196	vesicle-fusing ATPase
Smp_018530.1	8.60401	8.56191	100	5	2	0.000709052	42.1947	Putative nascent polypeptide associated complex alpha subunit (Nac alpha)
Smp_012930.1	8.57552	8.62779	60	3	4	0.000709052	42.0012	Inosine-5'-monophosphate dehydrogenase
Smp_041740.1	8.57275	8.58881	100	5	5	0.000932292	41.8868	T-complex protein 1 subunit gamma
Smp_045610.1	8.56994	8.63843	100	5	7	0.00181118	40.6332	Rho GDP-dissociation inhibitor-related
Smp_094420.1	8.49893	8.51602	100	5	7	0	46.3179	Rab GDP dissociation inhibitor
Smp_179300.1	8.40572	8.37149	80	4	2	0.000367602	43.1542	Putative cellular nucleic acid binding protein
Smp_317550.1;Smp_332240.1;Smp_332245.1	8.38097	8.17979	60	3	5	0	46.0664	Arginine/serine-rich splicing factor, putative
Smp_015720.1	8.3757	8.47729	80	4	2	0.000480769	42.5598	Obg-like ATPase 1
Smp_154900.1	8.3336	8.36787	80	4	5	0.000249501	43.7194	Putative rhogap protein
Smp_001360.1	8.32996	8.28791	80	4	7	0.000932292	41.6546	dTMP kinase
Smp_130300.1	8.29277	8.39578	80	4	7	0.00201635	40.1911	Sodium/potassium-transporting ATPase subunit alpha
Smp_164650.1	8.27711	8.16896	100	5	7	0.00221951	39.8638	Lupus la ribonucleoprotein, putative
Smp_004350.1	8.26522	8.47951	80	4	3	0.0025787	38.2201	Ubiquitin-conjugating enzyme E2 l, putative
Smp_019280.1	8.24778	8.10878	60	3	3	0.000249501	44.5322	Camp-dependent protein kinase regulatory chain,putative
Smp_151030.1;Smp_151030.2	8.22201	8.15554	80	4	3	0.0028427	37.1618	3-hydroxyacyl-CoA dehydrogenase
Smp_133210.1	8.21425	8.07578	60	3	2	0.0028427	37.4789	Putative alpha-glucosidase
Smp_087250.1	8.20888	8.15226	80	4	3	0.0025787	38.3241	Putative crp1/csrp1/crip1
Smp_166600.1	8.19056	8.29249	60	3	3	0.00212172	39.9799	Ubiquitin conjugating enzyme variant; Ubiquitin conjugating enzyme variant; Ubiquitin conjugating enzyme, putative
Smp_054340.1	8.13674	8.21233	80	4	10	0.000597514	42.4107	T-complex protein 1 subunit beta
Smp_051550.1	8.13166	8.14625	80	4	2	0.00457596	34.7877	pyridoxal 5'-phosphate synthase
Smp_334530.1	8.13165	8.1671	60	3	2	0.000134372	45.7763	UMP/CMP kinase
Smp_106130.1	8.12088	7.9116	100	5	4	0.00354795	36.6752	Putative heat shock protein 70 (Hsp70)
Smp_336180.1	8.11357	7.79222	60	3	4	0.0010436	41.5154	Leishmanolysin
Smp_318970.1	8.10553	8.04934	80	4	2	0.000249501	43.9979	DUF1330 domain-containing protein
Smp_150690.1	8.01794	8.03147	80	4	4	0.0038231	35.9848	Proliferation-associated protein 2G4, 38kDa (M24 family)
Smp_028500.1	8.00796	7.90381	80	4	3	0.000249501	43.6916	Caspase-3
Smp_070780.1	7.93177	7.81687	60	3	4	0.00126626	41.3006	UDP-glucose 4-epimerase
Smp_033330.1	7.92769	8.2499	60	3	4	0.00363939	36.3318	SH3 domain-binding glutamic acid-rich-like protein
Smp_094880.1	7.90066	8.08539	60	3	2	0.00735367	32.6363	1,4-alpha-glucan branching enzyme
Smp_310750.1	7.88379	8.07326	80	4	2	0.00221951	39.7355	RRM domain-containing protein
Smp_329210.1	7.87634	7.909	80	4	2	0	50.0242
Smp_073940.1	7.85409	7.901	80	4	5	0.00126626	41.2214	WD-repeat protein, putative
Smp_017360.1	7.84324	7.96518	80	4	6	0.00249214	39.0906	T-complex protein 1 subunit alpha
Smp_073880.1	7.82809	8.20647	60	3	4	0.0028427	37.7583	40S ribosomal protein S3a
Smp_203635.1	7.82447	7.82895	100	5	9	0.00363939	36.4425	RRM domain-containing protein
Smp_213240.1	7.77769	7.93924	100	5	6	0.000480769	42.5105	Prolyl endopeptidase
Smp_308630.1;Smp_332420.1	7.74524	7.86194	60	3	4	0.00201635	40.159	Putative zinc binding dehydrogenase
Smp_162630.1	7.71905	7.75442	80	4	4	0.00241944	39.3959	E1 ubiquitin-activating enzyme
Smp_002510.1	7.66581	7.83005	80	4	2	0.00354795	36.6613	Pyruvate dehydrogenase E1 component subunit beta
Smp_035200.1	7.64889	7.83209	80	4	3	0.000709052	42.018	Putative hsp40, subfamily A, members 1,2,4
Smp_012980.1	7.51177	7.35771	60	3	2	0.00411692	35.478	Eukaryotic translation initiation factor 3 subunit J
Smp_052060.1	7.5033	7.52097	100	5	2	0.00735367	32.4744	Succinate--CoA ligase [ADP/GDP-forming] subunit alpha, mitochondrial
Smp_348090.1	7.50107	7.78779	60	3	2	0.00438955	35.238	Neuroblast differentiation-associated protein AHNAK
Smp_066760.1	7.45351	7.77639	60	3	6	0.0038231	36.0899	Putative merlin/moesin/ezrin/radixin
Smp_119920.1	7.37406	7.50858	60	3	2	0	47.628	Ribosomal protein S9, putative
Smp_167890.1	7.29527	7.17022	80	4	4	0.00267123	38.0773	Peptide-methionine (R)-S-oxide reductase

## Sheet: Common
PG.ProteinAccessions	Student's T-test Difference A_C	A_C fold change	log2 FC	¨-Log Student's T-test p-value A_C	Mean A	Median A	% of valid values A	Number of valid values A	Mean C	Median C	% of valid values C	Number of valid values C	PG.NrOfStrippedSequencesIdentified (Experiment-wide)	PG.Qvalue	PG.Cscore	Protein name
Smp_083080.1	1.39984	2.63873	1.39984	5.34009	9.30051	9.38524	100	5	7.90066	7.84419	80	4	4	0	50.1421	Aha1_N domain-containing protein
Smp_129050.1	-1.23899	-2.36033	-1.23899	5.31722	12.6636	12.6585	100	5	13.9026	13.8359	100	5	4	0	49.6876	dynamin GTPase
Smp_072900.1	1.46146	2.75387	1.46146	4.07023	10.5674	10.4981	100	5	9.10592	9.19434	100	5	2	0	52.5369	Hsp90 co-chaperone (Tebp), putative
Smp_069130.1	1.30843	2.47672	1.30843	3.93892	10.0416	9.96497	100	5	8.73321	8.7403	80	4	18	0	50.0063	Heat shock protein 70 (Hsp70)-4, putative
Smp_302170.1;Smp_302180.1;Smp_303400.1;Smp_303410.1;Smp_303550.1	0.835709	1.78473	0.835709	3.65402	18.709	18.6265	100	5	17.8733	17.8808	100	5	28	0	55.5255	Putative heat shock protein 70
Smp_247080.1	1.49958	2.8276	1.49958	3.52506	10.6565	10.5708	100	5	9.15694	9.06483	100	5	13	0	50.8517	Aminopeptidase N1
Smp_008545.1	0.499906	1.41412	0.499906	3.42953	15.4564	15.4362	100	5	14.9565	14.9304	100	5	23	0	54.7236	Heat shock protein HSP60, putative
Smp_306600.1	0.871848	1.83001	0.871848	3.25788	13.1535	13.0816	100	5	12.2817	12.263	100	5	10	0	52.0176	Actin-1
Smp_308370.1	1.55823	2.94492	1.55823	3.23903	12.5395	12.583	100	5	10.9813	11.1221	100	5	22	0	54.5945	Elongation factor 1-alpha
Smp_049550.1	0.815825	1.7603	0.815825	3.2341	18.8077	18.7191	100	5	17.9919	18.0116	100	5	19	0	51.1651	Putative heat shock protein 70 (Hsp70)
Smp_030370.1	1.16655	2.24475	1.16655	3.23301	17.0057	16.9867	100	5	15.8391	15.8815	100	5	19	0	50.648	Calreticulin
Smp_159830.1	2.56726	5.92684	2.56726	3.14249	11.7888	11.9562	100	5	9.22152	9.32958	100	5	4	0	53.4912	MEG 2.3
Smp_143840.1	1.272	2.41497	1.272	3.10289	9.95739	9.8967	100	5	8.68538	8.69576	80	4	25	0	49.7694	Alpha-1,4 glucan phosphorylase
Smp_056760.1	1.40084	2.64056	1.40084	3.07161	11.5952	11.6371	100	5	10.1944	10.3599	100	5	26	0	52.9734	Protein disulfide-isomerase
Smp_072330.1	1.74907	3.36141	1.74907	3.03563	11.7943	11.7245	100	5	10.0452	10.2991	100	5	27	0	56.494	Putative heat shock protein
Smp_334080.1	0.2353	1.17715	0.2353	3.02098	17.0111	17.0244	100	5	16.7758	16.7568	100	5	24	0	54.992	Tr-type G domain-containing protein
Smp_027920.1	0.372718	1.29479	0.372718	3.00815	16.0375	16.044	100	5	15.6648	15.7095	100	5	7	0	54.3417	Tubulin alpha chain
Smp_048050.1;Smp_048050.2;Smp_049230.1	1.54454	2.91711	1.54454	2.95452	11.295	11.3135	100	5	9.75048	9.92364	100	5	11	0	52.6207	Putative alpha crystallin A chain; Putative heat shock protein hsp16
Smp_334520.1;Smp_334590.1	2.53565	5.79839	2.53565	2.92389	16.9404	17.0574	100	5	14.4047	14.2467	100	5	9	0	52.7088	IPSE/α-1.5, IPSE/α-1.6
Smp_034840.1	1.43573	2.70518	1.43573	2.89606	10.8163	10.6681	100	5	9.38056	9.38934	80	4	11	0	52.9114	14-3-3 epsilon
Smp_009760.1	1.49734	2.82323	1.49734	2.74047	11.8649	11.7898	100	5	10.3676	10.6754	100	5	10	0	53.8906	14-3-3 protein homolog 1
Smp_302270.1	1.4697	2.76964	1.4697	2.72143	16.9524	17.0068	100	5	15.4827	15.4503	100	5	24	0	55.2888	Hsp20
Smp_028190.1	0.783464	1.72126	0.783464	2.70968	9.24662	9.31843	100	5	8.46316	8.60034	60	3	8	0.000249501	44.2978	S-methyl-5'-thioadenosine phosphorylase
Smp_079010.1	1.03025	2.04238	1.03025	2.69582	10.5481	10.5534	100	5	9.51787	9.52637	80	4	9	0	52.1429	Camp-dependent protein kinase type II-alpha regulatory subunit, putative
Smp_065610.1	0.921697	1.89434	0.921697	2.69249	10.0498	10.227	100	5	9.12807	9.28075	100	5	15	0.000134372	45.3829	Pyruvate kinase
Smp_335380.1	1.62399	3.08226	1.62399	2.69127	11.9271	11.9291	100	5	10.3031	10.3638	100	5	7	0	52.4738
Smp_035270.1	1.25377	2.38464	1.25377	2.66332	13.7237	13.713	100	5	12.47	12.7103	100	5	18	0	52.3767	Malate dehydrogenase
Smp_032670.1	1.31919	2.49527	1.31919	2.661	10.6576	10.6095	100	5	9.33843	9.39678	80	4	5	0	50.7592	Egg protein C122-like
Smp_088720.1	1.2585	2.39246	1.2585	2.61004	10.6093	10.7008	100	5	9.35085	9.44395	100	5	4	0	46.704	CIA30 domain-containing protein
Smp_053220.1	1.1458	2.2127	1.1458	2.60623	11.6592	11.7329	100	5	10.5134	10.6795	100	5	16	0	52.4444	Aldo-keto reductase, putative
*Smp_053300.1;Smp_053390.1;Smp_194870.1	0.30143	1.23237	0.30143	2.5941	21.9177	21.898	100	5	21.6163	21.6406	100	5	24	0	55.1565	Histone H4
Smp_038950.1	1.04376	2.06159	1.04376	2.58847	11.8327	11.8539	100	5	10.789	10.9456	80	4	10	0	52.6812	L-lactate dehydrogenase
Smp_089670.1	1.04762	2.06711	1.04762	2.57706	11.3281	11.2895	100	5	10.2805	10.2674	100	5	28	0	50.4201	α-2-Macroglobulin
Smp_245390.1;Smp_334270.1	2.50209	5.66507	2.50209	2.56737	13.7862	13.6667	100	5	11.2841	11.1864	100	5	5	0	55.3728	IPSE/α-1.2, IPSE/α-1.3
Smp_092750.1	1.06893	2.09788	1.06893	2.52835	11.4878	11.5942	100	5	10.4188	10.4462	100	5	8	0	49.4495	Nucleoside diphosphate kinase
Smp_087760.1	0.584969	1.50001	0.584969	2.52232	9.78176	9.74907	100	5	9.19679	9.25813	80	4	4	0	50.1495	Ferritin-1 heavy chain
Smp_079770.1	1.3437	2.53802	1.3437	2.50469	11.7451	11.7836	100	5	10.4014	10.7275	100	5	21	0	53.6945	Protein disulfide-isomerase
Smp_163570.1;Smp_163570.2	-0.419564	-1.33752	-0.419564	2.49456	15.5409	15.5352	100	5	15.9604	15.9058	100	5	2	0	50.0267	Ryanodine receptor related
Smp_000660.1	1.24747	2.37425	1.24747	2.4872	9.23076	9.16818	100	5	7.98329	8.08626	100	5	13	0	47.4375	ornithine aminotransferase
Smp_022960.1	1.44481	2.72227	1.44481	2.46392	9.64262	9.53957	100	5	8.19781	7.93757	60	3	8	0	47.2603	Putative aldehyde dehydrogenase
Smp_042160.1	1.32591	2.50691	1.32591	2.43622	12.8631	12.8769	100	5	11.5372	11.7831	100	5	23	0	54.1678	Fructose-bisphosphate aldolase
Smp_180310.1	1.50901	2.84615	1.50901	2.41926	10.9319	10.8647	100	5	9.42292	9.33205	60	3	2	0.000249501	44.2814	MEG 2
Smp_302290.1	1.56455	2.95785	1.56455	2.39491	12.788	12.8115	100	5	11.2235	11.3018	100	5	3	0	50.712	Major egg antigen
Smp_336990.1	2.1012	4.29068	2.1012	2.39405	14.173	14.1252	100	5	12.0718	11.9468	100	5	5	0	52.2372	MEG 2.2
Smp_006560.1	1.1783	2.2631	1.1783	2.37702	10.486	10.5026	100	5	9.30773	9.39822	100	5	6	0	48.1109	Rhodanese domain-containing protein
Smp_056970.1	1.39246	2.62527	1.39246	2.34328	13.8888	13.8203	100	5	12.4964	12.864	100	5	17	0	56.0958	Glyceraldehyde-3-phosphate dehydrogenase
Smp_309480.1;Smp_314640.1	1.07692	2.10953	1.07692	2.3187	14.0736	14.2806	100	5	12.9967	13.3103	100	5	13	0	53.5431	Peroxiredoxin, Prx1
Smp_030730.1	0.434514	1.35146	0.434514	2.30156	17.8228	17.8388	100	5	17.3882	17.3718	100	5	11	0	54.9822	Tubulin beta chain
Smp_030690.1	0.931964	1.90787	0.931964	2.29587	9.96832	9.92011	100	5	9.03636	9.02955	80	4	11	0	48.2128	Elongation factor 1-beta, putative
Smp_002880.1	0.261555	1.19877	0.261555	2.26604	18.0455	18.0553	100	5	17.7839	17.789	100	5	22	0	53.8548	ATP synthase subunit alpha
Smp_003990.1	0.584668	1.49969	0.584668	2.2651	16.6165	16.6399	100	5	16.0319	15.9976	100	5	13	0	54.6473	Triosephosphate isomerase
Smp_318890.1;Smp_318900.1;Smp_318920.1	1.4329	2.69989	1.4329	2.26133	10.8845	10.8746	100	5	9.45162	9.2625	100	5	2	0	49.6214	Zinc transporter Slc39a7
Smp_138760.1	1.07658	2.10903	1.07658	2.26005	10.8091	10.8318	100	5	9.73248	9.71777	100	5	7	0.000249501	43.7005	Nudix hydrolase domain-containing protein
Smp_247020.1;Smp_347870.1	0.961002	1.94666	0.961002	2.24779	10.7957	10.6709	100	5	9.83474	9.77365	60	3	8	0	46.6383	KH domain-containing protein
Smp_005880.1	1.15934	2.23356	1.15934	2.23762	13.2918	13.4533	100	5	12.1324	12.3593	100	5	35	0	54.3294	phosphoenolpyruvate carboxykinase (GTP)
Smp_082030.1	0.846166	1.79772	0.846166	2.23117	10.4042	10.514	100	5	9.55804	9.56488	100	5	8	0	53.7889	Family C56 non-peptidase homologue (C56 family)
Smp_333010.1	1.06813	2.09672	1.06813	2.22787	12.7074	12.8307	100	5	11.6393	11.7729	100	5	12	0	54.7288	Glutathione transferase
Smp_089370.1	1.00477	2.00663	1.00477	2.20767	11.6448	11.7011	100	5	10.64	10.7437	100	5	13	0	50.2177	Putative nad dependent epimerase/dehydratase
Smp_337000.1	1.30174	2.46527	1.30174	2.20507	12.3143	12.3961	100	5	11.0126	10.846	100	5	2	0	55.0269	Venom protein
Smp_323680.1	0.86827	1.82547	0.86827	2.17818	10.8307	10.8126	100	5	9.9624	10.1152	80	4	3	0.000249501	44.3633	Rx_N domain-containing protein
Smp_040130.1	0.920546	1.89283	0.920546	2.12819	12.6738	12.6656	100	5	11.7533	11.6918	100	5	9	0	54.3254	Peptidyl-prolyl cis-trans isomerase
Smp_204770.1	1.04476	2.06302	1.04476	2.10036	11.2474	11.2634	100	5	10.2027	10.3323	80	4	16	0	52.5873	Citrate synthase
Smp_040790.1	1.30496	2.47077	1.30496	2.09722	10.5195	10.5054	100	5	9.21452	9.54944	100	5	4	0	46.9634	Peptidyl-prolyl cis-trans isomerase
Smp_314200.1;Smp_317150.1	1.1085	2.15622	1.1085	2.09618	10.3335	10.4627	100	5	9.22495	9.3104	80	4	5	0.000134372	45.5611	Dyp-type peroxidase
Smp_301620.1	1.32698	2.50877	1.32698	2.09353	9.73307	9.68729	100	5	8.4061	8.45607	80	4	8	0	48.0219	14-3-3 protein, putative
Smp_032950.1	0.931731	1.90756	0.931731	2.08923	10.1752	10.15	100	5	9.24346	9.39591	80	4	3	0	48.4604	Putative calmodulin (CaM)
Smp_029500.1	0.931864	1.90774	0.931864	2.08008	9.82379	9.92297	100	5	8.89193	9.08164	80	4	22	0	51.7623	Thimet oligopeptidase (M03 family)
Smp_302930.1	-0.76893	-1.70401	-0.76893	2.07973	9.82904	9.89436	80	4	10.598	10.569	100	5	3	0	48.214	Pericentrin, putative
Smp_096390.1	1.19431	2.28835	1.19431	2.0776	13.0879	13.2103	100	5	11.8936	12.01	100	5	12	0	57.4205	16 kDa calcium-binding protein
*Smp_090120.1;Smp_103790.1	0.229941	1.17279	0.229941	2.07267	16.0492	16.0209	100	5	15.8193	15.7907	100	5	6	0	51.8913	Tubulin alpha chain
Smp_145300.1	1.38803	2.61722	1.38803	2.04516	10.8236	10.8704	100	5	9.4356	9.55272	100	5	8	0	48.5885	peptidylglycine monooxygenase
Smp_194770.1	1.37738	2.59796	1.37738	2.00666	11.0308	11.0968	100	5	9.65342	9.97336	100	5	30	0	53.4309
Smp_214060.1	1.28386	2.43489	1.28386	2.00611	12.1989	12.2709	100	5	10.9151	10.8858	100	5	20	0	52.4763	Phosphoglycerate kinase
Smp_336250.1	0.975133	1.96582	0.975133	1.98917	12.7771	12.7747	100	5	11.8019	11.98	100	5	15	0	53.2445	glutathione transferase
Smp_033540.1	1.01152	2.01604	1.01152	1.98637	10.0504	10.1321	100	5	9.03885	9.049	80	4	5	0.000249501	45.3414	carbonyl reductase (NADPH)
Smp_063090.1	0.891452	1.85504	0.891452	1.97545	13.9794	14.1572	100	5	13.0879	13.3236	100	5	18	0	52.1272	Aconitate hydratase, mitochondrial
Smp_247170.1	1.40152	2.64181	1.40152	1.94878	10.6793	10.9872	100	5	9.27781	9.48813	60	3	12	0	51.1958	Major egg antigen
Smp_008490.1	1.60184	3.0353	1.60184	1.9326	10.6019	11.0103	100	5	9.00002	8.81512	100	5	6	0	51.6908	Glycogenin-related
Smp_103560.1	0.973871	1.9641	0.973871	1.92981	9.6544	9.87098	100	5	8.68053	8.57147	100	5	10	0	46.2596	Hypoxanthine phosphoribosyltransferase
Smp_037530.1	1.0791	2.11272	1.0791	1.92537	10.1463	10.0153	100	5	9.06715	9.01452	80	4	5	0	45.9031	Thioredoxin (Mitochondrial), Trx M
Smp_079230.1	1.24154	2.36451	1.24154	1.89013	10.6233	10.7349	100	5	9.38175	8.99142	100	5	7	0	50.7461	peptidylprolyl isomerase
Smp_059790.1;Smp_302460.1	0.93581	1.91296	0.93581	1.87692	10.5674	10.6314	100	5	9.63156	9.85186	100	5	17	0	47.1798	Transketolase
Smp_054240.1	1.04818	2.06792	1.04818	1.86652	10.3228	10.3558	100	5	9.2746	9.28898	80	4	5	0	51.509	Translationally-controlled tumor protein homolog
Smp_071390.1	1.1005	2.14429	1.1005	1.82459	11.539	11.5507	100	5	10.4385	10.4754	100	5	8	0	52.4847	Adenylate kinase; Adenylate kinase; Putative adenylate kinase
Smp_096760.1	1.35209	2.55281	1.35209	1.81048	10.213	10.2689	100	5	8.86091	8.96605	100	5	8	0	53.7866	Phosphoglycerate mutase
Smp_138070.1	1.48074	2.79093	1.48074	1.79275	10.6294	10.8416	100	5	9.14868	8.91069	100	5	2	0	49.0297	MEG 3.2 isoform 1; MEG 3.2 isoform 1; MEG-3 (Grail) family
Smp_152710.1	0.8988	1.86451	0.8988	1.78172	10.994	11.0498	100	5	10.0952	10.2492	100	5	12	0	46.4661	glutathione transferase
Smp_024110.1	1.00044	2.00061	1.00044	1.77974	15.9207	16.0371	100	5	14.9202	15.2858	100	5	19	0	52.5117	Enolase
Smp_195080.1	0.994595	1.99252	0.994595	1.77794	9.95026	9.90864	100	5	8.95567	8.95518	80	4	5	0	49.6327	Cofilin
Smp_047370.1	1.14808	2.21618	1.14808	1.76369	11.6722	11.7286	100	5	10.5241	10.7089	100	5	12	0	57.9038	Malate dehydrogenase
Smp_140270.1	0.865421	1.82187	0.865421	1.75865	10.993	10.8698	100	5	10.1276	10.1817	100	5	6	0	47.1032	carbonyl reductase (NADPH)
Smp_304260.1	1.05235	2.07391	1.05235	1.75438	11.2963	11.4621	100	5	10.2439	10.2215	80	4	11	0	53.8501	Purine nucleoside phosphorylase
Smp_054360.1	1.17357	2.25568	1.17357	1.7503	9.42432	9.39729	100	5	8.25076	8.17344	60	3	2	0	48.4935	Adenine phosphoribosyltransferase
Smp_039400.1	1.16311	2.2394	1.16311	1.73561	9.77997	9.89424	100	5	8.61685	8.2942	100	5	4	0	48.9642	Eukaryotic translation initiation factor 5A
Smp_324360.1	1.53295	2.89376	1.53295	1.72977	10.3318	10.5248	100	5	8.79889	9.15743	100	5	2	0	51.2415	Secreted protein
Smp_163720.1	0.84956	1.80195	0.84956	1.68328	9.25301	9.23644	100	5	8.40345	8.34193	80	4	9	0	46.6036	Putative endophilin B1
Smp_086470.1	0.731694	1.66059	0.731694	1.65929	11.7936	11.8457	100	5	11.0619	11.2028	100	5	9	0	52.3427	Putative 22.6kDa tegument-associated antigen
Smp_030500.1	0.745713	1.6768	0.745713	1.64927	10.2609	10.2528	100	5	9.51518	9.63905	80	4	17	0	49.8538	Glycerol-3-phosphate dehydrogenase [NAD(+)]
Smp_163050.1	-0.333731	-1.26027	-0.333731	1.61535	16.5237	16.4769	100	5	16.8574	16.8766	100	5	5	0	50.9618	Isocitrate dehydrogenase [NADP]
Smp_090080.1	0.813942	1.75801	0.813942	1.60806	10.504	10.5861	100	5	9.69005	9.46911	100	5	12	0	51.7683	Serpin, SmSPI
Smp_086480.1	0.923075	1.89615	0.923075	1.57341	11.9327	11.8937	100	5	11.0096	11.2314	100	5	8	0	53.0954	Antigen Sm21.7
Smp_149900.1	0.171022	1.12586	0.171022	1.57135	14.7086	14.6567	100	5	14.5375	14.5524	100	5	12	0	52.1745	T-complex protein 1 subunit eta
Smp_006550.1	0.752846	1.68511	0.752846	1.55567	9.86176	9.91427	100	5	9.10891	9.16361	80	4	4	0	47.4153	Putative glutaredoxin, grx
Smp_308145.1	0.973948	1.96421	0.973948	1.52098	9.54885	9.50305	100	5	8.5749	8.60964	80	4	6	0.00181118	40.6174	Putative uridine phosphorylase
Smp_138080.1	1.2402	2.36231	1.2402	1.49631	12.0418	12.0483	100	5	10.8016	11.0118	100	5	4	0	53.3724	MEG 3.1
Smp_333930.1;Smp_334240.1	1.80634	3.49755	1.80634	1.49423	14.5752	13.9771	100	5	12.7688	12.3942	100	5	11	0	54.5867	omega-1.5, omega-1.8
Smp_196160.1	0.24706	1.18679	0.24706	1.49399	12.9937	12.8883	100	5	12.7466	12.7211	100	5	9	0	54.3063	Isocitrate dehydrogenase [NAD] subunit, mitochondrial
Smp_056370.1	0.82116	1.76683	0.82116	1.48161	10.1082	10.1148	100	5	9.28706	9.34021	80	4	8	0	51.2821	Deoxyhypusine hydroxylase
Smp_064380.1	0.865203	1.8216	0.865203	1.4674	8.62355	8.74369	80	4	7.75835	7.73625	80	4	7	0	45.9294	Aspartate aminotransferase
Smp_312140.1;Smp_332410.1	1.03692	2.05184	1.03692	1.44516	14.0754	14.0352	100	5	13.0385	13.1336	100	5	5	0	52.0006	CIA30 domain-containing protein
Smp_095360.1	0.789146	1.72805	0.789146	1.40677	11.8116	11.9859	100	5	11.0225	10.7495	100	5	10	0	50.2836	14 kDa fatty acid-binding protein
Smp_070600.1	0.606577	1.52264	0.606577	1.40238	8.8938	9.09703	100	5	8.28722	8.13488	80	4	10	0.000367602	43.4433	Transaldolase
Smp_063420.1	0.478923	1.3937	0.478923	1.40065	9.56556	9.62796	100	5	9.08664	9.20662	100	5	9	0	47.967	T-complex protein 1 subunit epsilon
Smp_097490.1	0.991744	1.98859	0.991744	1.37381	11.5251	11.5067	100	5	10.5334	10.348	100	5	10	0	53.937	P25 alpha-related
Smp_011030.1	0.881804	1.84268	0.881804	1.37194	9.32054	9.44109	100	5	8.43873	8.42255	100	5	4	0	50.5743	Heme-binding protein 2
Smp_006390.1	0.96468	1.95163	0.96468	1.36378	10.8219	10.9542	100	5	9.85726	10.1175	100	5	6	0	51.5588	Cystatin, type 1
Smp_159800.1	1.17922	2.26454	1.17922	1.34758	15.143	15.0414	100	5	13.9638	14.3866	100	5	2	0	54.2007	MEG 2
Smp_212200.1	-0.439438	-1.35608	-0.439438	1.32665	10.8623	10.9027	80	4	11.3017	11.281	100	5	2	0.00421377	35.4681	C2H2-type domain-containing protein
Smp_079970.1	-1.42734	-2.6895	-1.42734	1.32437	7.99178	8.25207	80	4	9.41911	9.27878	100	5	2	0.000134372	45.8293	Tubulin beta chain
Smp_043100.1;Smp_043100.2	0.357677	1.28136	0.357677	1.29415	10.6634	10.6933	100	5	10.3057	10.355	60	3	3	0.00249214	38.6599	Putative heterogeneous nuclear ribonucleoprotein
Smp_000260.1	0.624676	1.54186	0.624676	1.29211	10.3851	10.4297	100	5	9.76044	9.69052	100	5	6	0	52.041	Saposin containing protein
Smp_162360.1	1.0663	2.09406	1.0663	1.2885	9.12787	8.89931	100	5	8.06157	8.07732	60	3	3	0	50.016	Myoglobin 1, putative
Smp_346670.1	0.811814	1.75542	0.811814	1.24152	9.25818	9.33334	80	4	8.44636	8.50883	60	3	7	0.00201635	40.1881	phosphoglucomutase (alpha-D-glucose-1,6-bisphosphate-dependent)
Smp_022400.1	0.627175	1.54454	0.627175	1.23004	9.27361	9.30446	100	5	8.64643	8.55445	80	4	14	0	52.7619	Glucose-6-phosphate isomerase
Smp_200190.1	0.178379	1.13161	0.178379	1.21934	14.8602	14.8724	100	5	14.6819	14.706	100	5	5	0	54.6425	Dynein light chain
Smp_312440.1;Smp_312460.1	1.13169	2.19116	1.13169	1.21672	12.5087	12.8627	100	5	11.377	11.3347	100	5	17	0	52.4779	Aldehyde dehydrogenase,putative
Smp_016730.1	0.683218	1.60572	0.683218	1.17093	9.17885	9.01449	100	5	8.49563	8.383	80	4	4	0	46.2282	Putative heme binding protein
Smp_097380.1	0.737906	1.66775	0.737906	1.16864	12.1417	12.2732	100	5	11.4038	11.2398	80	4	6	0	51.7824	10 kDa heat shock protein, mitochondrial
Smp_140590.1	0.768597	1.70361	0.768597	1.15925	8.69999	8.71813	100	5	7.93139	8.0103	80	4	5	0.000249501	45.1624	Galectin domain-containing protein
Smp_158110.1	-0.489126	-1.40359	-0.489126	1.11672	8.86683	8.86727	100	5	9.35595	9.41995	100	5	5	0.000134372	45.448	Peroxiredoxin, Prx2; Peroxiredoxin, Prx2; Thioredoxin peroxidase; Thioredoxin peroxidase 2
Smp_046800.1	0.905273	1.8729	0.905273	1.09489	10.1903	10.1729	100	5	9.28499	9.14343	100	5	6	0	48.0822	Putative fatty acid binding protein
Smp_098420.1	0.975412	1.9662	0.975412	1.0923	11.8811	12.051	100	5	10.9057	11.1014	100	5	3	0	53.5138
Smp_047650.1	0.811923	1.75555	0.811923	1.05776	9.71576	9.85907	60	3	8.90383	9.18608	60	3	3	0.00126626	41.3444	Ferritin
Smp_176200.1	0.511402	1.42543	0.511402	1.05536	10.7101	10.7433	100	5	10.1987	9.90903	100	5	7	0	55.3151	Superoxide dismutase [Cu-Zn]
Smp_058350.1	0.598507	1.51415	0.598507	1.04668	9.26824	9.42629	100	5	8.66974	8.61756	60	3	2	0.000367602	43.0686	Putative programmed cell death
Smp_033400.1	0.701227	1.62589	0.701227	1.00726	12.2873	12.215	100	5	11.5861	11.2174	100	5	6	0	53.7332	Cytochrome c-like protein; Putative cytochrome c
Smp_048430.1	0.482442	1.39711	0.482442	0.973081	8.94308	9.02206	100	5	8.46064	8.49915	60	3	9	0.0010436	41.4212	Thioredoxin glutathione reductase
Smp_004470.1	0.498892	1.41313	0.498892	0.95762	9.02244	8.84876	80	4	8.52355	8.51632	80	4	3	0	47.6921	Peroxiredoxin, Prx3
Smp_348030.1	1.94816	3.85881	1.94816	0.949283	13.2142	13.1161	100	5	11.2661	10.7396	100	5	12	0	52.5356	Polymorphic mucin variant
Smp_335490.1	1.5275	2.88286	1.5275	0.945756	13.6638	13.4599	100	5	12.1363	11.3478	100	5	20	0	53.9638	Secretory glycoprotein k5
Smp_327540.1	0.73178	1.66069	0.73178	0.93985	9.41399	9.34324	100	5	8.68221	8.53863	100	5	3	0	50.7443
*Smp_082240.1;Smp_348800.1	0.10085	1.0724	0.10085	0.93877	20.391	20.4124	100	5	20.2902	20.2584	100	5	15	0	55.4448	Histone H3
Smp_214050.1	0.73702	1.66673	0.73702	0.919283	8.93433	9.1074	100	5	8.19731	8.07549	80	4	4	0.000249501	44.9105	guanylate kinase
Smp_008070.1	0.496401	1.41069	0.496401	0.913827	14.758	14.8248	100	5	14.2616	14.2847	100	5	8	0	53.8237	Thioredoxin; Thioredoxin; Thioredoxin, Trx1
Smp_036220.1;Smp_108390.1	0.845078	1.79636	0.845078	0.899591	11.8171	11.8554	100	5	10.972	11.3519	100	5	3	0.000249501	44.6178	Histone H2B
Smp_134510.1	0.647702	1.56667	0.647702	0.873491	10.2563	10.3769	100	5	9.60856	9.31038	60	3	5	0	53.3025	ATPase inhibitor
Smp_194840.1	0.60881	1.525	0.60881	0.862277	9.33526	9.38073	100	5	8.72645	8.55585	100	5	3	0	47.4492	ML domain-containing protein
Smp_176180.1	1.10028	2.14396	1.10028	0.837347	9.8555	9.97854	80	4	8.75522	8.6439	80	4	5	0.000134372	45.7113	Venom allergen-like (VAL) 9 protein
Smp_036270.1	0.266926	1.20324	0.266926	0.835385	12.5674	12.5486	100	5	12.3005	12.2324	100	5	4	0	50.8505	Putative arginine/serine-rich splicing factor
Smp_079430.1	0.408547	1.32735	0.408547	0.792972	9.28317	9.35318	80	4	8.87463	8.79469	60	3	3	0.000480769	42.5986	GTP-binding nuclear protein
Smp_332100.1	-0.691962	-1.61548	-0.691962	0.709649	13.151	12.9215	100	5	13.843	14.0495	100	5	2	0	47.324	40S ribosomal protein S28
Smp_133600.1	0.155566	1.11386	0.155566	0.699592	13.7406	13.7421	100	5	13.585	13.6523	100	5	8	0	47.9825	UTP--glucose-1-phosphate uridylyltransferase
Smp_021330.1	-0.183897	-1.13595	-0.183897	0.670349	12.9434	12.9365	80	4	13.1273	13.1025	100	5	2	0.000249501	44.888	Putative abc1 family
Smp_080920.1	0.356015	1.27989	0.356015	0.656758	9.67986	9.51888	100	5	9.32385	9.32521	60	3	5	0.000249501	45.1665	Putative profilin splice variant 4
Smp_154260.1;Smp_176160.1	0.42641	1.34389	0.42641	0.649287	12.0591	12.0443	100	5	11.6327	11.4775	100	5	7	0	55.5587	Venom allergen-like (VAL) 26 protein; Venom allergen-like (VAL) 28 protein
Smp_307010.1;Smp_307020.1	-0.358781	-1.28234	-0.358781	0.63414	11.0079	11.0217	100	5	11.3667	11.47	100	5	3	0.000249501	44.9286	Actin-2
Smp_154290.1	0.425582	1.34311	0.425582	0.628507	11.0886	11.1438	100	5	10.663	10.2189	100	5	6	0	53.7353	Venom allergen-like (VAL) 27 protein
Smp_210890.1	-0.130236	-1.09447	-0.130236	0.627738	8.45961	8.44153	100	5	8.58984	8.65289	80	4	5	0.000709052	42.0954	inorganic diphosphatase
Smp_349880.1	-0.209936	-1.15664	-0.209936	0.606836	12.7699	12.6545	100	5	12.9798	12.9583	100	5	2	0	52.6125	Small nuclear ribonucleoprotein Sm D1
Smp_120670.1	0.887452	1.84991	0.887452	0.568321	11.075	11.4407	100	5	10.1875	10.5603	100	5	6	0	48.6435	Venom allergen-like (VAL) 29 protein
Smp_346020.1	1.11077	2.15961	1.11077	0.562305	10.6737	10.7637	100	5	9.56297	9.7398	80	4	13	0	55.1191
Smp_329780.1	0.635652	1.55364	0.635652	0.559956	10.0396	9.9812	100	5	9.40394	9.11585	80	4	3	0	47.1644	Egg protein CP391S-like protein
Smp_002410.1	0.534098	1.44804	0.534098	0.558415	8.95873	8.88029	100	5	8.42463	8.19157	60	3	4	0.00126626	41.186	14-3-3 epsilon 2
Smp_327480.1	-0.214573	-1.16036	-0.214573	0.557704	13.4671	13.578	100	5	13.6817	13.7529	100	5	4	0	50.9434	Spectrin alpha chain
Smp_247750.1	0.660084	1.58017	0.660084	0.541511	9.5386	9.62803	100	5	8.87852	8.51481	100	5	11	0	52.7928	Alpha-galactosidase
Smp_350180.1	0.487631	1.40214	0.487631	0.465948	9.74385	9.52602	100	5	9.25622	9.04839	60	3	3	0	50.1458
Smp_013210.1	0.38309	1.30413	0.38309	0.414753	8.94585	9.23588	100	5	8.56276	8.76866	60	3	6	0.000249501	43.8701	Kinase
Smp_310550.1	0.119176	1.08611	0.119176	0.374677	11.6251	11.6348	100	5	11.5059	11.612	60	3	7	0.00170068	40.9297	Nesprin-1
Smp_214320.2;Smp_214320.3	0.827186	1.77422	0.827186	0.349469	9.78168	9.52814	100	5	8.95449	10.0429	60	3	7	0	49.6342	Polymorphic mucin variant C-r2/2; Polymorphic mucin variant IC-r2/2
Smp_138060.1	0.200155	1.14882	0.200155	0.327816	9.99482	9.86848	100	5	9.79467	9.80876	60	3	3	0	48.7265	MEG 3.3
Smp_072630.1;Smp_337020.1;Smp_337030.1	0.28913	1.2219	0.28913	0.326391	9.99402	10.0744	100	5	9.70489	9.76599	60	3	3	0	46.4216	Tegumental antigen
Smp_041060.1	0.516094	1.43008	0.516094	0.292308	8.28965	8.22825	80	4	7.77355	7.8164	60	3	3	0.00249214	38.9701	Septin
Smp_012720.1	-0.300505	-1.23158	-0.300505	0.289763	9.34071	9.39611	60	3	9.64122	10.0257	60	3	2	0.000249501	43.9986	Coronin
Smp_186670.1	0.228259	1.17142	0.228259	0.281764	9.71246	9.87219	60	3	9.4842	9.58967	80	4	2	0	47.6443	CAD protein
Smp_046060.1;Smp_046060.2	-0.17661	-1.13023	-0.17661	0.235053	10.6734	10.7235	80	4	10.85	10.9317	60	3	5	0.0049565	34.4272	Paramyosin
Smp_049150.1	0.287388	1.22043	0.287388	0.224799	8.0696	7.96184	80	4	7.78221	7.39111	60	3	2	0.00137646	41.0907	Aspartate aminotransferase
Smp_335460.1;Smp_335470.1;Smp_335510.1	0.43196	1.34907	0.43196	0.199289	11.6688	11.3901	100	5	11.2368	11.9693	60	3	2	0	49.4049	Secretory glycoprotein k5
Smp_124100.1	-0.595049	-1.51052	-0.595049	0.184768	7.8197	7.45659	60	3	8.41475	8.43291	80	4	2	0.00201635	40.1241	DRY_EERY domain-containing protein
Smp_316760.1	-0.332333	-1.25905	-0.332333	0.176072	9.79178	9.7181	100	5	10.1241	10.6402	60	3	5	0	50.1561	Venom allergen-like (VAL) 3 protein
Smp_050940.1	-0.0951376	-1.06817	-0.0951376	0.144556	9.71482	9.60996	100	5	9.80996	9.85094	100	5	2	0.000134372	45.7839	Putative 60s ribosomal protein L11
Smp_019010.1	0.105884	1.07615	0.105884	0.117231	8.79286	8.67642	100	5	8.68698	8.88397	60	3	11	0.00137646	41.0895	Dipeptidyl peptidase 3
Smp_026560.1	-0.058535	-1.04141	-0.058535	0.105435	18.9931	18.9664	100	5	19.0516	18.9189	100	5	13	0	57.4284	Calmodulin
Smp_322820.1	-0.133843	-1.09721	-0.133843	0.0964001	8.16643	8.16898	60	3	8.30028	8.55875	60	3	2	0	46.9517	LIM zinc-binding domain-containing protein
Smp_179250.1	0.177906	1.13124	0.177906	0.0936103	11.2667	11.8442	100	5	11.0888	10.8147	100	5	18	0	55.3478	Alpha-galactosidase
Smp_331730.1	0.083386	1.0595	0.083386	0.0796447	10.0352	10.0646	100	5	9.9518	9.71165	100	5	8	0	53.355	Uridylate-specific endoribonuclease
Smp_345790.1	0.131074	1.09511	0.131074	0.0748771	10.5293	10.5801	80	4	10.3982	10.8221	100	5	4	0	49.1255	omega-1.9
Smp_165490.1	0.0236689	1.01654	0.0236689	0.0465702	10.8724	10.9121	100	5	10.8487	10.9713	100	5	2	0	52.3803	Serine/threonine-protein phosphatase
Smp_349640.1	-0.0551783	-1.03899	-0.0551783	0.0380309	8.63322	8.66813	100	5	8.6884	8.50301	80	4	3	0	48.36
Smp_091010.1	-0.0255657	-1.01788	-0.0255657	0.035094	11.7757	11.6733	100	5	11.8013	11.937	100	5	3	0.00137646	41.0867	Putative glyoxalase II (Hydroxyacylglutathione hydrolase)
Smp_153790.1;Smp_153790.2	0.0228003	1.01593	0.0228003	0.032822	11.2553	11.2917	100	5	11.2325	11.5248	100	5	4	0	46.7983	Putative 60s ribosomal protein L4

## Sheet: Chronic-enriched
PG.ProteinAccessions	Mean C	Median C	% of valid values C	Number of valid values C	PG.NrOfStrippedSequencesIdentified (Experiment-wide)	PG.Qvalue	PG.Cscore	Protein name
Smp_097590.1	10.3612	10.2858	100	5	2	0	49.9347	Valine--tRNA ligase
Smp_300310.1	9.31714	9.34554	60	3	2	0.00170068	40.7139	guanylate cyclase

## Sheet: Acute-only
PG.ProteinAccessions	Mean A	Median A	% of valid values A	Number of valid values A	PG.NrOfStrippedSequencesIdentified (Experiment-wide)	PG.Qvalue	PG.Cscore	Protein name
Smp_155060.1	10.1078	9.9671	100	5	5	0.000249501	43.7852	Phosphatase 2A inhibitor I2PP2A
Smp_025160.1;Smp_025160.2;Smp_025160.3	9.95549	10.0681	60	3	4	0.00249214	38.6773	palmitoyl-protein hydrolase
Smp_029820.1	9.89287	9.8714	60	3	4	0.00249214	39.156	60S acidic ribosomal protein P2
Smp_083410.1	9.57909	9.65591	100	5	6	0.000932292	41.7515	Elongation factor 1-gamma, putative
Smp_331910.1	9.40288	9.46817	60	3	2	0.00249214	39.1438	DUF3421 domain-containing protein
Smp_037700.1	9.34359	9.32293	60	3	2	0.000932292	41.7058	Nuclear transport factor 2
Smp_315420.1;Smp_316270.1	9.18857	9.32088	100	5	13	0	46.8065	Major vault protein
Smp_004600.1	9.113	9.15177	80	4	2	0.0028427	37.5676	T-complex protein 1 subunit delta
Smp_103140.1	8.94733	8.97817	80	4	2	0.000134372	45.6741	Tubulin alpha chain
Smp_061920.1	8.9435	8.87895	60	3	2	0.00411692	35.4994	UV excision repair protein RAD23
Smp_028440.1	8.91851	9.01165	100	5	3	0.0019099	40.4233	Adenosylhomocysteinase
Smp_162370.1	8.90153	9.10503	60	3	4	0.00735367	32.7235	Linker histone H1
Smp_079220.1;Smp_348850.1	8.88631	9.06463	100	5	3	0.0025787	38.3663	ADP/ATP translocase
Smp_032810.1	8.84359	8.73275	60	3	5	0.00592191	33.5804	dTMP kinase
Smp_063120.1	8.82702	8.85321	80	4	2	0.00231584	39.6195	Inosine triphosphate pyrophosphatase
Smp_200240.1	8.69527	8.72053	100	5	4	0.000249501	45.0775
Smp_042680.1	8.64409	8.6569	80	4	3	0.000480769	42.9722	Putative tropinone reductase
Smp_043670.1;Smp_043670.2	8.63438	8.6071	80	4	5	0.000249501	44.4138	ATP-dependent 6-phosphofructokinase
Smp_340630.1;Smp_340630.2	8.62927	8.37008	60	3	8	0.0028427	37.4009	HATPase_c domain-containing protein
Smp_018530.1	8.60401	8.56191	100	5	2	0.000709052	42.1947	Putative nascent polypeptide associated complex alpha subunit (Nac alpha)
Smp_041740.1	8.57275	8.58881	100	5	5	0.000932292	41.8868	T-complex protein 1 subunit gamma
Smp_045610.1	8.56994	8.63843	100	5	7	0.00181118	40.6332	Rho GDP-dissociation inhibitor-related
Smp_317550.1;Smp_332240.1;Smp_332245.1	8.38097	8.17979	60	3	5	0	46.0664	Arginine/serine-rich splicing factor, putative
Smp_019280.1	8.24778	8.10878	60	3	3	0.000249501	44.5322	Camp-dependent protein kinase regulatory chain,putative
Smp_133210.1	8.21425	8.07578	60	3	2	0.0028427	37.4789	Putative alpha-glucosidase
Smp_166600.1	8.19056	8.29249	60	3	3	0.00212172	39.9799	Ubiquitin conjugating enzyme variant; Ubiquitin conjugating enzyme variant; Ubiquitin conjugating enzyme, putative
Smp_054340.1	8.13674	8.21233	80	4	10	0.000597514	42.4107	T-complex protein 1 subunit beta
Smp_334530.1	8.13165	8.1671	60	3	2	0.000134372	45.7763	UMP/CMP kinase
Smp_106130.1	8.12088	7.9116	100	5	4	0.00354795	36.6752	Putative heat shock protein 70 (Hsp70)
Smp_336180.1	8.11357	7.79222	60	3	4	0.0010436	41.5154	Leishmanolysin
Smp_318970.1	8.10553	8.04934	80	4	2	0.000249501	43.9979	DUF1330 domain-containing protein
Smp_150690.1	8.01794	8.03147	80	4	4	0.0038231	35.9848	Proliferation-associated protein 2G4, 38kDa (M24 family)
Smp_070780.1	7.93177	7.81687	60	3	4	0.00126626	41.3006	UDP-glucose 4-epimerase
Smp_094880.1	7.90066	8.08539	60	3	2	0.00735367	32.6363	1,4-alpha-glucan branching enzyme
Smp_310750.1	7.88379	8.07326	80	4	2	0.00221951	39.7355	RRM domain-containing protein
Smp_017360.1	7.84324	7.96518	80	4	6	0.00249214	39.0906	T-complex protein 1 subunit alpha
Smp_073880.1	7.82809	8.20647	60	3	4	0.0028427	37.7583	40S ribosomal protein S3a
Smp_203635.1	7.82447	7.82895	100	5	9	0.00363939	36.4425	RRM domain-containing protein
Smp_213240.1	7.77769	7.93924	100	5	6	0.000480769	42.5105	Prolyl endopeptidase
Smp_308630.1;Smp_332420.1	7.74524	7.86194	60	3	4	0.00201635	40.159	Putative zinc binding dehydrogenase
Smp_162630.1	7.71905	7.75442	80	4	4	0.00241944	39.3959	E1 ubiquitin-activating enzyme
Smp_035200.1	7.64889	7.83209	80	4	3	0.000709052	42.018	Putative hsp40, subfamily A, members 1,2,4
Smp_052060.1	7.5033	7.52097	100	5	2	0.00735367	32.4744	Succinate--CoA ligase [ADP/GDP-forming] subunit alpha, mitochondrial
Smp_348090.1	7.50107	7.78779	60	3	2	0.00438955	35.238	Neuroblast differentiation-associated protein AHNAK
Smp_066760.1	7.45351	7.77639	60	3	6	0.0038231	36.0899	Putative merlin/moesin/ezrin/radixin

## Sheet: Chronic-only
PG.ProteinAccessions	Mean A	Median A	% of valid values A	Number of valid values A	PG.NrOfStrippedSequencesIdentified (Experiment-wide)	PG.Qvalue	PG.Cscore	Protein name
