# Supplementary material for: True Schistosoma mansoni eggs-cretome revealed by laser microdissection of infected mouse liver and intestine
Source: Front Cell Infect Microbiol. 2026 May 15;16:1807773. doi: 10.3389/fcimb.2026.1807773 (PMC13219023; doi:10.3389/fcimb.2026.1807773)
Supplement: Supplementary Data Sheet 6 — Selected schistosomal proteins identified in small intestine tissue. Bold red indicates statistically significant values after FDR correction. [file Table6.xlsx]

## Sheet: Omega
PG.ProteinAccessions	Student's T-test Difference A_C	A_C fold change	Log2 FC	-Log Student's T-test p-value A_C	Mean A	Mean C	Protein name
Smp_333930.1;Smp_334240.1	-1.09928	-2.14247	-1.09928	0.643565	12.7604	13.8596	ω-1.5, ω-1.8
Smp_345790.1	NA	NA	NA	0	NA	11.118	ω-1.9

## Sheet: Ipse
PG.ProteinAccessions	Student's T-test Difference A_C	A_C fold change	Log2 FC	-Log Student's T-test p-value A_C	Mean A	Mean C	Protein name
Smp_334520.1;Smp_334590.1	-0.373169	-1.29519	-0.373169	0.126238	15.3061	15.6793	IPSE/α-1.5, IPSE/α-1.6
Smp_245390.1;Smp_334270.1	-0.692594	-1.61619	-0.692594	0.26095	11.8042	12.4968	IPSE/α-1.2, IPSE/α-1.3

## Sheet: Proteases
PG.ProteinAccessions	Student's T-test Difference A_C	A_C fold change	Log2 FC	-Log Student's T-test p-value A_C	Mean A	Mean C	Protein name
Smp_029500.1	0.533738	1.44768	0.533738	0.757211	9.75003	9.2163	Thimet oligopeptidase
Smp_019010.1	0.460052	1.37559	0.460052	0.598778	8.86627	8.40622	Dipeptidyl peptidase 3
Smp_247080.1	0.431199	1.34835	0.431199	0.307943	10.8819	10.4507	Aminopeptidase N1
Smp_083870.1	-0.347892	-1.2727	-0.347892	0.287229	8.02736	8.37525	SmLAP2 aminopeptidase
Smp_213240.1	NA	NA	NA	0	7.35149	NA	Prolyl endopeptidase
Smp_141610.1	NA	NA	NA	0	8.14658	NA	Cathepsin B
Smp_019030.1	NA	NA	NA	0	8.96248	NA	Dipeptidyl peptidase 1
Smp_214190.1	NA	NA	NA	0	NaN	8.71941	Calpain, putative

## Sheet: Inhibitors
PG.ProteinAccessions	Student's T-test Difference A_C	A_C fold change	Log2 FC	-Log Student's T-test p-value A_C	Mean A	Mean C	Protein name
Smp_090080.1	0.327524	1.25486	0.327524	0.269582	10.1998	9.8723	Serpin, SmSPI		0.327524
Smp_006390.1	0.201098	1.14957	0.201098	0.152742	9.79087	9.58978	Cystatin, type 1		0.201098
Smp_089670.1	-0.502985	-1.41714	-0.502985	0.37307	10.3104	10.8134	α-2-Macroglobulin		-0.502985
Smp_147710.1	NA	NA	NA	0	8.33191	NA	Kunitz-type inhibitor
Smp_328480.1;Smp_328490.1	NA	NA	NA	0	9.22152	NA	Kunitz-type inhibitor

## Sheet: MEGs
PG.ProteinAccessions	Student's T-test Difference A_C	A_C fold change	Log2 FC	-Log Student's T-test p-value A_C	Mean A	Mean C	Protein name
Smp_159830.1	-0.0873167	-1.06239	-0.0873167	0.028946	10.3617	10.449	MEG 2.3
Smp_138070.1	-0.374946	-1.29679	-0.374946	0.198343	9.90197	10.2769	MEG 3.2
Smp_336990.1	-0.757397	-1.69044	-0.757397	0.204745	11.5	12.2574	MEG 2.2
Smp_138080.1	-0.903399	-1.87047	-0.903399	0.523995	10.3471	11.2505	MEG 3.1
Smp_180310.1	-1.12669	-2.18357	-1.12669	0.226893	10.3362	11.4629	MEG 2
Smp_159800.1	-1.25707	-2.39011	-1.25707	0.485748	11.905	13.1621	MEG 2
Smp_138060.1	NA	NA	NA	0	NA	11.1718	MEG 3.3

## Sheet: VALs
PG.ProteinAccessions	Student's T-test Difference A_C	A_C fold change	Log2 FC	-Log Student's T-test p-value A_C	Mean A	Mean C	Protein name
Smp_154290.1	0.471868	1.3869	0.471868	0.289204	11.0901	10.6182	Venom allergen-like (VAL) 27 protein
Smp_154260.1;Smp_176160.1	0.22398	1.16795	0.22398	0.126539	11.6311	11.4071	Venom allergen-like (VAL) 26 protein; Venom allergen-like (VAL) 28 protein
Smp_120670.1	-0.14085	-1.10255	-0.14085	0.046901	10.8791	11.0199	Venom allergen-like (VAL) 29 protein
Smp_316760.1	-1.10932	-2.15745	-1.10932	0.663751	8.16209	9.27141	Venom allergen-like (VAL) 3 protein
Smp_176180.1	NA	NA	NA	0	9.16869	NA	Venom allergen-like (VAL) 9 protein

## Sheet: antioxidants
PG.ProteinAccessions	Student's T-test Difference A_C	A_C fold change	Log2 FC	-Log Student's T-test p-value A_C	Mean A	Mean C	Protein name
Smp_006550.1	0.43498	1.35189	0.43498	0.512946	9.65418	9.2192	Putative glutaredoxin, Grx
Smp_158110.1	0.418089	1.33616	0.418089	0.278761	10.174	9.75588	Peroxiredoxin, Prx2; Thioredoxin peroxidase 2, Trx2
Smp_004470.1	0.259489	1.19705	0.259489	0.155559	10.1991	9.93966	Peroxiredoxin, Prx3
Smp_152710.1	0.200145	1.14881	0.200145	0.143216	10.0518	9.85161	glutathione transferase, GST
Smp_037530.1	0.200024	1.14872	0.200024	0.124019	10.1364	9.93642	Thioredoxin (Mitochondrial), Trx M
Smp_140270.1	0.167968	1.12347	0.167968	0.129306	8.68664	8.51867	carbonyl reductase (NADPH), CBRs
Smp_314200.1;Smp_317150.1	0.00810909	1.00564	0.00810909	0.00616491	10.4298	10.4217	Dyp-type peroxidase, DyPs
Smp_008070.1	-0.0904951	-1.06474	-0.0904951	0.0487517	13.8854	13.9759	Thioredoxin,Trx1
Smp_176200.1	-0.114951	-1.08294	-0.114951	0.0636643	10.1631	10.278	Superoxide dismutase [Cu-Zn], SOD 1
Smp_336250.1	-0.287181	-1.22025	-0.287181	0.254151	11.3607	11.6479	Glutathione transferase, GST
Smp_333010.1	-0.356075	-1.27994	-0.356075	0.259491	11.751	12.1071	Glutathione transferase, GST
Smp_309480.1;Smp_314640.1	-1.35083	-2.55059	-1.35083	1.03253	12.721	14.0718	Peroxiredoxin, Prx1
Smp_033540.1	NA	NA	NA	0	9.49928	NA	carbonyl reductase (NADPH), CBRs
