# Supplementary material for: True Schistosoma mansoni eggs-cretome revealed by laser microdissection of infected mouse liver and intestine
Source: Front Cell Infect Microbiol. 2026 May 15;16:1807773. doi: 10.3389/fcimb.2026.1807773 (PMC13219023; doi:10.3389/fcimb.2026.1807773)
Supplement: Supplementary Data Sheet 7 — Selected schistosomal proteins identified in liver tissue. Bold red indicates statistically significant values after FDR correction. [file Table7.xlsx]

## Sheet: Omega
PG.ProteinAccessions	Student's T-test Difference A_C	A_C fold change	Log2 FC	-Log Student's T-test p-value A_C	Mean A	Number of valid values A	Mean C	Protein name
Smp_333930.1;Smp_334240.1	1.80634	3.49755	1.80634	1.49423	14.5752	5	12.7688	ω-1.5, ω-1.8
Smp_345790.1	0.131074	1.09511	0.131074	0.0748771	10.5293	4	10.3982	ω-1.9

## Sheet: Ipse
PG.ProteinAccessions	Student's T-test Difference A_C	A_C fold change	Log2 FC	-Log Student's T-test p-value A_C	Mean A	Mean C	Protein name
Smp_334520.1;Smp_334590.1	2.53565	5.79839	2.53565	2.92389	16.9404	14.4047	IPSE/α-1.5, IPSE/α-1.6
Smp_245390.1;Smp_334270.1	2.50209	5.66507	2.50209	2.56737	13.7862	11.2841	IPSE/α-1.2, IPSE/α-1.3

## Sheet: Proteases
PG.ProteinAccessions	Student's T-test Difference A_C	A_C fold change	Log2 FC	-Log Student's T-test p-value A_C	Mean A	Mean C	Protein name
Smp_019010.1	0.105884	1.07615	0.105884	0.117231	8.79286	8.68698	Dipeptidyl peptidase 3
Smp_029500.1	0.931864	1.90774	0.931864	2.08008	9.82379	8.89193	Thimet oligopeptidase
Smp_247080.1	1.49958	2.8276	1.49958	3.52506	10.6565	9.15694	Aminopeptidase N1
Smp_336180.1	NA	NA	NA	0	8.11357	NA	Leishmanolysin
Smp_213240.1	NA	NA	NA	0	7.77769	NA	Prolyl endopeptidase
Smp_083870.1	NA	NA	NA	0	9.00889	NA	SmLAP2 aminopeptidase
Smp_327920.1	NA	NA	NA	0	9.60167	NA	Peptidase M13
Smp_028500.1	NA	NA	NA	0	8.00796	NA	Caspase-3

## Sheet: Inhibitors
PG.ProteinAccessions	Student's T-test Difference A_C	A_C fold change	Log2 FC	-Log Student's T-test p-value A_C	Mean A	Mean C	Protein name
Smp_089670.1	1.04762	2.06711	1.04762	2.57706	11.3281	10.2805	α-2-Macroglobulin
Smp_006390.1	0.96468	1.95163	0.96468	1.36378	10.8219	9.85726	Cystatin, type 1
Smp_090080.1	0.813942	1.75801	0.813942	1.60806	10.504	9.69005	Serpin, SmSPI

## Sheet: MEGs
PG.ProteinAccessions	Student's T-test Difference A_C	A_C fold change	Log2 FC	-Log Student's T-test p-value A_C	Mean A	Mean C	Protein name
Smp_159830.1	2.56726	5.92684	2.56726	3.14249	11.7888	9.22152	MEG 2.3
Smp_336990.1	2.1012	4.29068	2.1012	2.39405	14.173	12.0718	MEG 2.2
Smp_138080.1	1.2402	2.36231	1.2402	1.49631	12.0418	10.8016	MEG 3.1
Smp_159800.1	1.17922	2.26454	1.17922	1.34758	15.143	13.9638	MEG 2
Smp_180310.1	1.50901	2.84615	1.50901	2.41926	10.9319	9.42292	MEG 2
Smp_138060.1	0.200155	1.14882	0.200155	0.327816	9.99482	9.79467	MEG 3.3

## Sheet: VALs
PG.ProteinAccessions	Student's T-test Difference A_C	A_C fold change	Log2 FC	-Log Student's T-test p-value A_C	Mean A	Mean C	Protein name
Smp_316760.1	-0.332333	-1.25905	-0.332333	0.176072	9.79178	10.1241	Venom allergen-like (VAL) 3 protein
Smp_154290.1	0.425582	1.34311	0.425582	0.628507	11.0886	10.663	Venom allergen-like (VAL) 27 protein
Smp_154260.1;Smp_176160.1	0.42641	1.34389	0.42641	0.649287	12.0591	11.6327	Venom allergen-like (VAL) 26 protein; Venom allergen-like (VAL) 28 protein
Smp_120670.1	0.887452	1.84991	0.887452	0.568321	11.075	10.1875	Venom allergen-like (VAL) 29 protein
Smp_176180.1	1.10028	2.14396	1.10028	0.837347	9.8555	8.75522	Venom allergen-like (VAL) 9 protein
Smp_002630.1	NA	NA	NA	0	9.17943	NA	Venom allergen-like (VAL) 2 protein
Smp_336880.1	NA	NA	NA	0	9.57888	NA	Venom allergen-like (VAL) 5 protein

## Sheet: Antioxidants
PG.ProteinAccessions	Student's T-test Difference A_C	A_C fold change	Log2 FC	-Log Student's T-test p-value A_C	Mean A	Mean C	Protein name
Smp_158110.1	-0.489126	-1.40359	-0.489126	1.11672	8.86683	9.35595	Peroxiredoxin, Prx2; Thioredoxin peroxidase 2, TPx 2
Smp_048430.1	0.482442	1.39711	0.482442	0.973081	8.94308	8.46064	Thioredoxin glutathione reductase (TrxR)
Smp_008070.1	0.496401	1.41069	0.496401	0.913827	14.758	14.2616	Thioredoxin, Trx1
Smp_004470.1	0.498892	1.41313	0.498892	0.95762	9.02244	8.52355	Peroxiredoxin, Prx3
Smp_176200.1	0.511402	1.42543	0.511402	1.05536	10.7101	10.1987	Superoxide dismutase [Cu-Zn], SOD 1
Smp_006550.1	0.752846	1.68511	0.752846	1.55567	9.86176	9.10891	Putative glutaredoxin, Grx
Smp_140270.1	0.865421	1.82187	0.865421	1.75865	10.993	10.1276	carbonyl reductase (NADPH), CBRs
Smp_152710.1	0.8988	1.86451	0.8988	1.78172	10.994	10.0952	glutathione transferase, GST
Smp_336250.1	0.975133	1.96582	0.975133	1.98917	12.7771	11.8019	glutathione transferase, GST
Smp_033540.1	1.01152	2.01604	1.01152	1.98637	10.0504	9.03885	carbonyl reductase (NADPH), CBRs
Smp_333010.1	1.06813	2.09672	1.06813	2.22787	12.7074	11.6393	Glutathione transferase, GST
Smp_309480.1;Smp_314640.1	1.07692	2.10953	1.07692	2.3187	14.0736	12.9967	Peroxiredoxin, Prx1
Smp_037530.1	1.0791	2.11272	1.0791	1.92537	10.1463	9.06715	Thioredoxin (Mitochondrial), Trx M
Smp_314200.1;Smp_317150.1	1.1085	2.15622	1.1085	2.09618	10.3335	9.22495	Dyp-type peroxidase, DyPs
Smp_314210.1	NA	NA	NA	0	9.30421	NA	Peroxidase, Px
Smp_167890.1	NA	NA	NA	0	7.29527	NA	Peptide-methionine (R)-S-oxide reductase, Msr
